# Supplementary material for: Identification of beneficial symbiont candidates in commensalism as potential oral gatekeepers
Source: Microbiol Spectr. 2025 Sep 5;13(10):e01588-25. doi: 10.1128/spectrum.01588-25 (PMC12502559; doi:10.1128/spectrum.01588-25)
Supplement: Supplemental tables — Tables S1 to S11. [file spectrum.01588-25-s0003.xlsx]

## Sheet: Table S1
Supplementary Table 1: the information of participants in the entrée
Subject number	Age	Gender	Diagnosis	metastasis in cervical lymph node	History of smorkinig	History of alcohol consumption	Sampling date
OS001	79	Male	cancer of maxillary gingiva	X	X	X	2021-09-30
OS002	87	Female	cancer of mandibular gingiva	X	X	X	2021-10-28
OS004	82	Female	cancer of mandibular gingiva	O	X	X	2021-10-14
OS007	62	Male	cancer of tongue	X	X	O	2022-01-06
OS008	62	Male	cancer of tongue	X	O	O	2022-01-13
OS009	75	Male	cancer of maxillary gingiva	X	O	O	2022-02-05
OS010	76	Female	cancer of mandibular gingiva	X	X	O	2022-02-09
OS015	63	Male	cancer of tongue	O	O	O	2022-02-24
OS016	70	Female	cancer of mandibular gingiva	X	X	O	2022-04-07
OS017	83	Female	cancer of mandibular gingiva	X	X	X	2022-03-24
OS018	60	Male	cancer of tongue	X	X	O	2022-04-17
OS019	52	Female	cancer of tongue	O	X	X	2022-05-03
OS020	60	Male	cancer of oral floor	X	O	O	2022-05-26
OS021	80	Male	cancer of tongue	O	O	O	2022-06-09
OS022	77	Female	cancer of mandibular gingiva	X	X	O	2022-06-18
OS023	60	Male	healthy		X	X	2022-05-26
OS024	69	Male	healthy		X	O	2022-05-30
OS025	67	Female	healthy		X	X	2022-05-30
OS026	64	Female	healthy		X	X	2022-10-13
OS027	62	Female	healthy		X	O	2022-10-14
OS028	65	Male	healthy		O	X	2022-10-19
OS029	85	Male	healthy		X	X	2022-10-20
OS030	60	Female	healthy		X	X	2022-10-24
OS031	69	Male	healthy		X	O	2022-10-24
OS032	80	Male	healthy		O	X	2022-10-26
OS033	60	Female	healthy		X	O	2022-10-27
OS034	71	Female	healthy		X	O	2022-09-25
OS035	68	Male	cancer of mandibular gingiva	X	X	O	2022-06-29
OS036	66	Male	cancer of tongue	O	X	O	2022-07-12
OS038	79	Male	cancer of maxillary gingiva	X	O	X	2022-07-21
OS039	68	Female	cancer of tongue	X	X	O	2022-08-20
OS040	72	Female	cancer of maxillary gingiva	O	X	X	2022-06-16
OS043	38	Female	cancer of tongue	X	X	X	2022-09-03
OS044	75	Male	cancer of maxillary gingiva	X	O	O	2022-09-08
OS045	53	Male	cancer of mandibular gingiva	X	X	X	2022-10-27
OS046	86	Male	cancer of tongue	X	O	X	2022-11-01
OS047	53	Female	cancer of tongue	X	X	X	2022-11-19
OS048	85	Male	cancer of mandibular gingiva	O	O	X	2022-12-05
OS049	78	Female	cancer of maxillary gingiva	X	X	O	2022-12-22
OS050	71	Male	cancer of oral floor	X	X	X	2023-01-18
OS052	58	Male	cancer of mandibular gingiva	X	X	O	2023-02-15
OS053	87	Male	cancer of maxillary gingiva	O	X	O	2023-03-09
OS054	78	Male	cancer of mandibular gingiva	O	X	O	2023-03-23
OS055	47	Male	cancer of buccal mucosa	X	O	O	2023-03-30
OS056	62	Male	cancer of mandibular gingiva	X	X	X	2023-04-20
OS057	69	Female	cancer of tongue	X	O	X	2023-05-11
OS059	87	Female	cancer of buccal mucosa- gingiva	O	X	O	2023-05-18
OS060	80	Male	cancer of maxillary gingiva	X	O	O	2023-06-15
OS062	55	Male	cancer of oral floor	X	O	O	2023-07-13
OS063	69	Female	cancer of tongue	X	O	O	2023-07-20
OS064	80	Male	healthy		X	X	2022-12-16
OS065	57	Female	healthy		X	X	2022-12-22
OS066	63	Female	healthy		X	O	2023-01-26
OS067	66	Female	healthy		X	X	2023-02-13
OS068	74	Female	healthy		X	X	2023-02-15
OS069	76	Female	healthy		X	X	2023-02-16
OS070	86	Male	healthy		X	O	2023-03-02
OS071	65	Male	healthy		O	X	2023-03-02
OS072	62	Female	healthy		X	O	2023-03-03
OS073	62	Female	healthy		X	X	2023-03-03
OS074	60	Male	healthy		O	O	2023-03-09
OS075	61	Female	healthy		X	O	2023-03-17
OS076	77	Female	healthy		X	O	2023-03-17
OS077	61	Male	healthy		O	O	2023-03-17
OS078	48	Male	healthy		O	O	2023-03-23
OS079	60	Male	healthy		X	O	2023-03-23
OS080	53	Male	healthy		X	O	2023-01-02
OS081	53	Male	healthy		O	O	2023-03-30
OS082	61	Male	healthy		X	O	2023-03-31
OS083	52	Male	healthy		X	O	2023-04-03
OS084	64	Male	healthy		X	O	2023-04-03
OS085	57	Male	healthy		X	O	2023-04-04
OS086	55	Male	healthy		X	O	2023-04-04
OS087	60	Male	healthy		O	O	2023-04-10
OS088	56	Male	healthy		X	O	2023-04-24
OS089	56	Male	healthy		X	O	2023-04-24
OS090	83	Female	healthy		X	X	2023-06-26
OS091	60	Male	healthy		X	O	2023-06-26
OS092	65	Female	healthy		X	X	2023-06-26
OS093	82	Male	healthy		X	O	2023-07-18
OS094	51	Female	cancer of tongue	X	X	X	2022-05-19
				X=with out metastasis O=with metastasis	X=have no history O=have a history	X=have no history O=have a history

## Sheet: Table S2
	Supplementary table 2: comparison of relative abundance of bacteria at phylum level between healthy volunteers and cancer patients
	Phylum	Healthy		Cancer		p value
		mean	SE	mean	SE
	Actinobacteria	0.1303	0.01156	0.1074	0.01383	0.0333
	Bacteroidetes	0.2148	0.01573	0.2335	0.01751	0.5503
	Firmicutes	0.4367	0.01671	0.4305	0.01833	0.4156
	Proteobacteria	0.009726	0.0108	0.09301	0.013	0.4659
	Fusobacteria	0.02693	0.003678	0.03419	0.003969	0.1322
	Epsilonbacteraeota	0.03484	0.00523	0.03591	0.005201	0.7528
	Tenericutes	0.001209	0.000291	0.003012	0.0007976	0.0315
	Spirochaetes	0.001271	0.0005511	0.007902	0.004001	0.0138

## Sheet: Table S3
	Supplementary table 3: comparison of relative abundance of bacteria at genus level between healthy volunteers and cancer patients
	Genus	Healthy		Cancer		p value
		mean	SE	mean	SE
	Abiotrophia	0.004447	0.001484	0.001694	0.0008176	0.022
	Rothia	0.05881	0.01197	0.003062	0.004889	0.0128
	Streptococcus	0.2333	0.01895	0.1696	0.01891	0.0007
	Alloprevotella	0.004792	0.001504	0.01207	0.002634	0.0001
	Dialister	0.001817	0.0004069	0.004645	0.001111	0.0342
	Gemella	0.0202	0.002214	0.03196	0.003987	0.0341
	Treponema 2	0.001246	0.0005469	0.007799	0.003998	0.0214
	Parvimonas	0.004735	0.0007777	0.0197	0.007056	0.0078
	Prevotella 2	0.008297	0.0002114	0.002613	0.0005743	0.0149
	Fusobacterium	0.01869	0.002967	0.02534	0.003228	0.0954
	Peptostreptococcus	0.01005	0.001453	0.01678	0.002962	0.0858
	Granulicatella	0.02034	0.002371	0.01488	0.001843	0.0658
	Actinomyces	0.06362	0.005947	0.06933	0.01186	0.4265

## Sheet: Table S4
	Supplementary table 4: comparison of relative abundance of bacteria at phylum and genus level between cancer patients with metastasis and without metastasis
	Phylum	no meta		with meta		p value
		mean	SE	mean	SE
	Actinobacteria	0.1233	0.01707	0.006135	0.01418	0.0308
	Bacteroidetes	0.2148	0,01573	0.2335	0.01751	0.5503
	Firmicutes	0.4367	0.01671	0.4305	0.01833	0.4156
	Proteobacteria	0.009726	0.0108	0.09301	0.013	0.4659
	Fusobacteria	0.02693	0.003678	0.03419	0.003969	0.1322
	Epsilonbacteraeota	0.03484	0.00523	0.03591	0.005201	0.7528
	Tenericutes	0.001209	0.000291	0.003012	0.0007976	0.0315
	Spirochaetes	0.001271	0.0005511	0.007902	0.004001	0.0138
	Genus	no meta		with meta		p value
		mean	SE	mean	SE
	Rothia	0.03451	0.005449	0.01936	0.01033	0.0371
	Streptococcus	0.1926	0.02381	0.1031	0.01047	0.0022
	Actinomyces	0.08105	0.01498	0.03532	0.01089	0.0506
	Treponema 2	0.006971	0.005032	0.0102	0.005821	0.0712
	Dialister	0.004079	0.001203	0.006285	0.002622	0.5353
	Fusobacterium	0.02791	0.003908	0.01789	0.005046	0.2319
	Peptostreptococcus	0.004079	0.001203	0.006285	0.002622	0.5353
	Granulicatella	0.01528	0.001713	0.01371	0.005411	0.12

## Sheet: Table S5
		Supplementary table 5: summary of correlation data with genus Rothia or genus Streptococcus
		correlation with genus Rothia
		Genus	Prevotella	Haemophilus	Fusobacterium	Granulicatella	Streptococcus	Shuttleworthia	Desulfobulbus	F0058	Fretibacterium	Prevotella 2	Catonella	Treponema 2	Tannerella	Selenomonas	Selenomonas 4	Alloprevotella	Dialister	Capnocytophaga	Solobacterium	[Eubacterium] brachy group"	Peptostreptococus	Parvimonas	Selenomonas 3"	Streptococcus_salivarius_subsp._thermophilus
			-0.3904	0.3073	-0.2805	0.4853	0.572	-0.2849	-0.3334	-0.2276	-0.3721	-0.3099	-0.3593	-0.373	-0.4101	-0.4834	-0.2416	-0.3588	-0.4962	-0.2562	-0.3512	-0.2606	-0.3914	-0.3681	-0.4549	0.4368
		p (two-tailed)	0.0003	0.0053	0.0112	<0.0001	<0.0001	0.0099	0.0024	0.0041	0.0006	0.0049	0.001	0.0006	0.0001	<0.0001	0.0298	0.001	<0.0001	0.021	0.0013	0.0188	0.0003	0.0007	<0.0001	<0.0001
		correlation with genus Streptococcus
		Genus	Rothia	Granulicatella	Fusobacterium	Parvimonas	Campylobacter	Peptostreptococcus	Prevotella	Solobacterium	Selenomonas 3	Leptotrichia	Capnocytophaga	Dialister	Alloprevotella	Selenomonas 4	Selenomonas	Tannerella	Treponema 2	Prevotella 2	Fretibacterium	Lachnoanaearobaculum
			0.572	0.3707	-0.3299	-0.3834	-0.3215	-0.4016	-0.3572	-0.3914	-0.435	-0.2432	-0.308	-0.4629	-0.3507	-0.235	-0.4448	-0.3816	-0.3214	-0.3654	-0.2582	-0.2651
		p (two-tailed)	<0.0001	0.0007	0.0026	0.0004	0.0034	0.0002	0.0011	0.0003	<0.0001	0.0287	0.0052	<0.0001	0.0013	0.0347	<0.0001	0.0004	0.0034	0.0008	0.02	0.0168

## Sheet: Table S6
	Supplementary table 6: summary of the frequency of Rothia spp. and Streptococcus spp. in each genus
			genus Rothia			genues Streptococcus
	MinION BC	ID	Rothia mucilaginosa	Rothia dentocariosa	Rothia aeria	salivarius	halitosis	infantis	cristatus	timonensis	oralis	downii	australis	caecimuris	toyakuensis	gordonii	gwangijuense	rubneri	koreensis	chosunense	mitis	parasanguinis	pseudopneumoniae	shenyangsis	sanguinis	xiaochunlingii	vestibularis	pneumoniae	ilei	anginosus	intermedius	lactarius	periodoniticum	vaginalis
	BC001	OS0072	93	3	2	20	13	8	8	6	5	5	5	3	3	2	2	2	2	2	2	2	2	2	1	1		0.5		0.3		0.6	0.1	0.03
	BC002	OS0075	90	5	4	9	1	15	2	5	5	4	3	13	2	4	10	2	2	3	5	5	1	1	2	2	0.04	0.3	0.1	0.1		0.6
	BC003	OS0081	97	1	2	6	2	5	1	9	2	2	3	0.4	11	0.8	13	0.9	5	11	9	2	4	2	4	1	1	1		0.6		0.5
	BC004	OS0082	98	1	0.06	4	2	8	28	8	5	3	5	5	3	0.4	5	2	3	3	1	6	1	2	1	1		0.3	0.2	0.2		0.7	0.03
	BC005	OS0088	95	4	0.3	48	2	8	1	3	2	0.7	2	8	0.9	0.3	1	1	5	2	2	6	2	0.5	2	0.4	0.4	0.2	0.7	0.02
	BC006	OS0089	86	10	4	8	1	7	1	3	4	2	8	0.7	4	0.2	5	2	25	10	6	1	2	1	2	2		0.2	2	0.1		0.3
	BC007	OS0023	100	0.2	0	62	1	2	0.2	2	1	0.5	4	10	0.7	0.04	2	0.1	0.8	3	4	3	0.1	0.3	0.7	0.8	0.04	0.07	0.1			0.6
	BC008	OS0031	92	7	0.3	18	0.8	2	0.3	1	4	0.4	25	17	0.5	0.1	2	0.6	3	0.8	0.5	18	0.08	0.2	1	3	0.3	0.9		0.1		0.3
	BC009	OS0009	97	2	1	19	3	3	1	1	4	2	3	4	0.9	1	7	2	3	0.7	0.7	16	0.7	0.7	1	1	0.4	0.2	0.2	17	1	0.9	0.9	0.9
	BC010	OS0015	100	0.1	0	12	0.9	3	0.7	2	2	2	2	26	5	0.07	7	0.2	0.8	8	11	1	0.3	0.6	0.9	1	0.2	9	0.08			0.4
	BC011	OS0055	97	2	1	7	1	10	5	5	8	2	5	8	8	4	9	0.7	2	8	5	3	2	1	1	1		0.6	0.2	0.7		0.5	0.1	0.02
	BC012	OS0062	95	3	0.4	4	2	3	0.7	3	7	5	6	5	14	0.4	19	0.6	2	11	6	2	2	3	0.6	2		0.3	0.1			0.3	0.05

## Sheet: Table S7
Supplementary table 7: the dataset of relative abundance of each bacteria for analysis of influence of subject’s personal profiles
id	Subject number	Grade	meta	D_0__Bacteria;D_1__Bacteroidetes;D_2__Bacteroidia;D_3__Bacteroidales;D_4__Prevotellaceae;D_5__Prevotella 7;D_6__Prevotella melaninogenica	D_0__Bacteria;D_1__Actinobacteria;D_2__Actinobacteria;D_3__Micrococcales;D_4__Micrococcaceae;D_5__Rothia;__	D_0__Bacteria;D_1__Bacteroidetes;D_2__Bacteroidia;D_3__Bacteroidales;D_4__Prevotellaceae;D_5__Prevotella 7;D_6__Prevotella histicola F0411	D_0__Bacteria;D_1__Proteobacteria;D_2__Gammaproteobacteria;D_3__Enterobacteriales;D_4__Enterobacteriaceae;D_5__Klebsiella;__	D_0__Bacteria;D_1__Proteobacteria;D_2__Gammaproteobacteria;D_3__Betaproteobacteriales;D_4__Burkholderiaceae;D_5__Lautropia;__	D_0__Bacteria;D_1__Firmicutes;D_2__Bacilli;D_3__Lactobacillales;D_4__Streptococcaceae;D_5__Streptococcus;D_6__Streptococcus salivarius subsp. thermophilus	D_0__Bacteria;D_1__Proteobacteria;D_2__Gammaproteobacteria;D_3__Betaproteobacteriales;D_4__Neisseriaceae;D_5__Neisseria;__	D_0__Bacteria;D_1__Patescibacteria;D_2__Saccharimonadia;D_3__Saccharimonadales;D_4__Saccharimonadaceae;D_5__TM7 phylum sp. oral clone DR034;D_6__TM7 phylum sp. oral clone DR034	D_0__Bacteria;D_1__Firmicutes;D_2__Bacilli;D_3__Lactobacillales;D_4__Carnobacteriaceae;D_5__Granulicatella;__	D_0__Bacteria;D_1__Proteobacteria;D_2__Gammaproteobacteria;D_3__Betaproteobacteriales;D_4__Neisseriaceae;D_5__Neisseria;D_6__uncultured Neisseria sp.	D_0__Bacteria;D_1__Actinobacteria;D_2__Actinobacteria;D_3__Actinomycetales;D_4__Actinomycetaceae;D_5__Actinomyces;D_6__Actinomyces sp. oral clone CT047	D_0__Bacteria;D_1__Fusobacteria;D_2__Fusobacteriia;D_3__Fusobacteriales;D_4__Fusobacteriaceae;D_5__Fusobacterium;D_6__Fusobacterium sp. oral clone ASCF06	D_0__Bacteria;D_1__Actinobacteria;D_2__Actinobacteria;D_3__Actinomycetales;D_4__Actinomycetaceae;D_5__Actinomyces;__	D_0__Bacteria;D_1__Proteobacteria;D_2__Gammaproteobacteria;D_3__Pasteurellales;D_4__Pasteurellaceae;D_5__Haemophilus;__	D_0__Bacteria;D_1__Firmicutes;D_2__Clostridia;D_3__Clostridiales;D_4__Family XI;D_5__Parvimonas;D_6__Parvimonas micra	D_0__Bacteria;D_1__Firmicutes;D_2__Bacilli;D_3__Bacillales;D_4__Family XI;D_5__Gemella;D_6__Gemella sanguinis M325	D_0__Bacteria;D_1__Firmicutes;D_2__Negativicutes;D_3__Selenomonadales;D_4__Veillonellaceae;D_5__Veillonella;__	D_0__Bacteria;D_1__Patescibacteria;D_2__Saccharimonadia;D_3__Saccharimonadales;D_4__Saccharimonadaceae;D_5__Candidatus Saccharimonas;D_6__TM7 phylum sp. oral clone CW040	D_0__Bacteria;D_1__Firmicutes;D_2__Bacilli;D_3__Lactobacillales;D_4__Streptococcaceae;D_5__Streptococcus;__	D_0__Bacteria;D_1__Firmicutes;D_2__Bacilli;D_3__Lactobacillales;D_4__Streptococcaceae;D_5__Streptococcus;D_6__Streptococcus salivarius subsp. salivarius	D_0__Bacteria;D_1__Epsilonbacteraeota;D_2__Campylobacteria;D_3__Campylobacterales;D_4__Campylobacteraceae;D_5__Campylobacter;D_6__Campylobacter concisus	D_0__Bacteria;D_1__Firmicutes;D_2__Bacilli;D_3__Bacillales;D_4__Family XI;D_5__Gemella;D_6__uncultured Gemella sp.	D_0__Bacteria;D_1__Bacteroidetes;D_2__Bacteroidia;D_3__Bacteroidales;D_4__Porphyromonadaceae;D_5__Porphyromonas;D_6__uncultured bacterium	D_0__Bacteria;D_1__Firmicutes;D_2__Clostridia;D_3__Clostridiales;D_4__Peptostreptococcaceae;D_5__Peptostreptococcus;D_6__uncultured bacterium	D_0__Bacteria;D_1__Firmicutes;D_2__Bacilli;D_3__Lactobacillales;D_4__Streptococcaceae;D_5__Streptococcus;D_6__Streptococcus pneumoniae	D_0__Bacteria;D_1__Bacteroidetes;D_2__Bacteroidia;D_3__Bacteroidales;D_4__Prevotellaceae;D_5__Prevotella;__	D_0__Bacteria;D_1__Firmicutes;D_2__Clostridia;D_3__Clostridiales;D_4__Ruminococcaceae;D_5__Ruminococcaceae UCG-014;D_6__uncultured bacterium	D_0__Bacteria;D_1__Firmicutes;D_2__Clostridia;D_3__Clostridiales;D_4__Family XIII;D_5__[Eubacterium] brachy group;D_6__Eubacterium brachy ATCC 33089	D_0__Bacteria;D_1__Firmicutes;D_2__Bacilli;D_3__Lactobacillales;__;__;__	D_0__Bacteria;D_1__Actinobacteria;D_2__Actinobacteria;D_3__Actinomycetales;D_4__Actinomycetaceae;D_5__Actinomyces;D_6__Mycobacterium tuberculosis	D_0__Bacteria;D_1__Proteobacteria;D_2__Gammaproteobacteria;D_3__Betaproteobacteriales;D_4__Neisseriaceae;D_5__Neisseria;D_6__uncultured bacterium	D_0__Bacteria;D_1__Epsilonbacteraeota;D_2__Campylobacteria;D_3__Campylobacterales;D_4__Campylobacteraceae;D_5__Campylobacter;D_6__Campylobacter showae CC57C	D_0__Bacteria;D_1__Actinobacteria;D_2__Actinobacteria;D_3__Micrococcales;D_4__Micrococcaceae;D_5__Rothia;D_6__uncultured bacterium	D_0__Bacteria;D_1__Firmicutes;D_2__Erysipelotrichia;D_3__Erysipelotrichales;D_4__Erysipelotrichaceae;D_5__Solobacterium;__	D_0__Bacteria;D_1__Firmicutes;D_2__Clostridia;D_3__Clostridiales;D_4__Family XIII;D_5__[Eubacterium] nodatum group;D_6__Eubacterium infirmum F0142	D_0__Bacteria;D_1__Firmicutes;D_2__Clostridia;D_3__Clostridiales;D_4__Ruminococcaceae;D_5__Ruminococcaceae UCG-014;D_6__Clostridiales bacterium canine oral taxon 225	D_0__Bacteria;D_1__Firmicutes;D_2__Bacilli;D_3__Lactobacillales;D_4__Streptococcaceae;D_5__Streptococcus;D_6__Streptococcus parasanguinis	D_0__Bacteria;D_1__Firmicutes;D_2__Bacilli;D_3__Lactobacillales;D_4__Streptococcaceae;D_5__Streptococcus;D_6__Streptococcus sp. oral clone ASCE05	D_0__Bacteria;D_1__Firmicutes;D_2__Negativicutes;D_3__Selenomonadales;D_4__Veillonellaceae;D_5__Megasphaera;D_6__uncultured Megasphaera sp.	D_0__Bacteria;D_1__Firmicutes;D_2__Negativicutes;D_3__Selenomonadales;D_4__Veillonellaceae;D_5__Veillonella;D_6__uncultured bacterium	D_0__Bacteria;D_1__Bacteroidetes;D_2__Bacteroidia;D_3__Bacteroidales;D_4__Prevotellaceae;D_5__Prevotella;D_6__uncultured Prevotella sp.	D_0__Bacteria;D_1__Bacteroidetes;D_2__Bacteroidia;D_3__Bacteroidales;D_4__Porphyromonadaceae;D_5__Porphyromonas;D_6__Porphyromonas endodontalis	D_0__Bacteria;D_1__Firmicutes;D_2__Bacilli;D_3__Bacillales;D_4__Family XI;D_5__Gemella;__	D_0__Bacteria;D_1__Bacteroidetes;D_2__Bacteroidia;D_3__Bacteroidales;D_4__Prevotellaceae;D_5__Prevotella;D_6__Prevotella oris	D_0__Bacteria;D_1__Proteobacteria;D_2__Gammaproteobacteria;D_3__Xanthomonadales;D_4__Xanthomonadaceae;D_5__Lysobacter;__	D_0__Bacteria;D_1__Bacteroidetes;D_2__Bacteroidia;D_3__Bacteroidales;D_4__Prevotellaceae;D_5__Prevotella;D_6__Prevotella sp. oral taxon 299 str. F0039
Sample344	OS1	patient	X	0.00289492	0.000895335	0.00629719	0	0.00507357	0.00196974	0.000447668	0.000567046	0.00128331	0.00131316	0.00173098	0	0.00325305	0.000686424	0.00241741	0.00110425	0.00969947	0.0106843	0.651118	0.0192497	0.000686424	0	0	0	2.98445e-05	0.00984869	0	0.00492434	0.00113409	0	0	0.00862506	0.0570925	0.000626735	0.000149223	0	0.00880413	0.00531232	0.000895335	0.0100576	0	0	0.00886382	0.00710299	0	0
Sample345	OS2	patient	X	0.0222303	0.0238009	0.00463131	0	0	0.00306069	0.00519512	0.00298015	0.0146591	0.00688655	0	0	0.00483267	0.00543675	0.00326205	0.0140147	0.0107124	0.00753091	0.0560992	0	0.00688655	0.00451049	0.00523539	0.00237606	0	0.00205388	0.00128871	0.0047924	0.00547702	0.00185252	0.00209416	0	0.00467158	0.0036245	0.00310096	0	0.00116789	0.00583947	0.000926262	0.00358423	0.00370505	0	0.00104708	0.00132898	0	0
Sample347	OS4	patient	O	0.00394998	0	0	0	7.0118e-05	0	0	0	0	0	0.0022204	0	0.000140236	0	0.172747	0.00476803	0	0	0.0775272	0	0	0	0	0.0166647	0	0.0208017	0.000397336	0.130536	0	0	0	0	0	0.0229286	0.00070118	0	0	0	0	0.000186981	0	0.00490826	0.00434732	0.0824588	0	0
Sample350	OS7	patient	X	0.0799354	0	0	0	0	0	0	0	0.000497265	0	0	0	0	7.45898e-05	0.0356788	0	0.00171556	0.00261064	0.00860269	0	0.00467429	0.00109398	0	0.093461	0.00850323	0.163376	0	9.9453e-05	0	0	0	0.00164097	0	0.0041273	0	0	0.000397812	0	0.000969667	0	0.00512183	0.0183988	0.0374192	0.0280209	0	0.000447539
Sample351	OS8	patient	X	0.00330602	0.0317331	0	0	0.0137363	0.00121065	0.0279149	0.00344571	0.0210467	0.119762	0	0.0454461	0.0260523	0.0460514	0.000582045	0.0238638	0.0222574	0.0058903	0.192028	0.00149004	0.000954554	0.00568076	0.0653055	0.0192773	6.98454e-05	0.00118737	0.000535481	0	0.00328273	0.00325945	0.00293351	0.0181831	0.00502887	0.00214193	0.00263084	0.000325945	0	0	0.0002561	0	0	0	0.0135034	0.000465636	0	0.00644906
Sample352	OS9	patient	X	0.0699401	0.0928564	0.0150188	0	0.00471071	0.0123033	0.00446132	0	0.00728774	0.0111949	0.0115828	0.0080082	0.00507094	0.00279871	0.0162935	0.00545888	0.0598537	0.0117768	0.0993128	0.0384061	0.0185657	0	0.00703835	0.0193693	0.000665041	0	0	0	0.00121924	0	0	0	0.00318665	0.00872866	0.00501552	0	0.04453	0.00279871	0.0080082	0.0180115	0	0	0.0440867	0.00160718	0	0.004683
Sample353	OS10	patient	X	0.0137146	0.0080803	0.00074224	0	0.0489372	0.00689946	0.041886	0.01083	0.00870445	0.0692645	0	0.0476046	0.0125843	0.0368252	0.00226046	0.00723684	0.0202598	0.0415992	0.0799426	0	0.00917679	0.00654521	0.0250506	0.0233468	0.000253036	0.000253036	0	0.000303644	0.00377868	0.00290148	0.0670715	0.0227564	0.00182186	0.00760796	0.00526316	0.00226046	0.00107962	0.000708502	0.00313765	0.00188934	0.0050776	0.0269737	0.0144737	0.00236167	0	0.00487517
Sample085	OS15	patient	O	0.0418059	0.102973	0.156851	0	0	0.00688602	0.0186124	0.0317794	0.0431889	0	0	0.00662671	0.00406246	0.0291864	0	0.0341708	0.0273712	0.0552322	0.0830932	0.00466751	0.13386	0	0.00930621	0.000259306	0.00630978	0	0.00605048	0	0.0169413	0	0	0	0	0.00740463	0	0	0	0.0485479	0.00746226	0.0126484	0	0	0.0115247	0	0	0
Sample086	OS16	patient	X	0.0355963	0.00121282	0.0135836	0	0	0	0.011916	0.045693	0.00194051	0	0.0110973	0.019769	0.0192535	9.09615e-05	0.018162	0.000939935	0.0100361	0.0355659	0.0513932	0	0.0240745	0.0106122	0.0321094	0.0218308	0.000242564	0.0469664	0.00163731	0.000121282	0.000697371	0	0	0.00363846	0.000454807	0.00588217	0.00497256	0.0194961	0	0	0.0103696	0.00297141	0	0.046451	0.0191019	0.0205573	0	0
Sample087	OS17	patient	X	0.0799758	0.00620079	0.00323018	5.76818e-05	0.00115364	0.00144204	0.0515387	0.0266201	0.0113056	0	0.00524904	0.0159779	0.00646036	0.0031725	0.00556629	0.00928676	0.044415	0.0327344	0.132235	0	0.0182851	0.00210538	0.014507	0.017766	0.00504715	0.00749863	0.00144204	0.00297061	0.0014132	0	0	0.0121709	0.00311482	0.0102962	0.0154587	0.0153722	0.0201598	0.0152857	0.00954633	0.00343207	0.0134687	0.00467222	0.00435497	0.00464338	0	0.00660456
Sample088	OS18	patient	X	0.0723278	0.0614858	0.0100931	0	0.000285317	0.00502871	0.00278184	0.0103071	0.0136239	0	0.000570634	0.00570634	0.005849	0	0	0.00966511	0.0523913	0.15696	0.159528	0.00592033	0.017761	0	0.0203288	0.00338814	0	0.00638397	0.0572417	0	0.00192589	0.00656229	0	0.00424409	0.0018189	0.00185456	0.00527836	0.0525696	0.00142658	0.0138022	0.000784621	0	0	0.000142658	0.0023182	0	0	0.00948679
Sample289	OS19	patient	O	0.0242466	0.0477982	0	0	0.00997669	0.00507012	0.0144744	0.0243693	0.00670565	0	0	0.0044568	0.0130842	0.000899538	0.0416241	0.0024124	0.0215071	0.000408881	0.0646032	0	0.0474711	0.0979679	0.0122664	0.00654209	0.000408881	0.0110398	0.00453858	0.00453858	0.0010222	0.000408881	0	0.0110807	0.00130842	0.00355726	0.00143108	0	0	0	0	0	0	0.0163143	0.00731897	0.0232653	0	0.000367993
Sample290	OS20	patient	X	0.0534383	0.00430003	0.0557617	0	0	0.0107501	0.00537504	0.0565246	0.0134203	0.0122412	0.00794119	0.0224711	0.0585359	0.0035718	0.00152582	0.00617263	0.0342615	0.0110969	0.0655408	0.000624198	0.0217429	0.000658876	0.00655408	0.0296147	0	0.00045081	0.00936297	0	0	0	0	0.00506294	0.000797586	0.0156396	0.0119985	0.00801054	0.0256268	0.00253147	0.0173042	0.0121719	0.0659223	0.00211534	0.0118944	0.000832264	0	0
Sample291	OS21	patient	O	0.00155115	0.000567494	0.00279964	0	0.0626513	0.0230781	0.00208081	0.128027	0.000756659	0.00211864	0	0	0.00506961	0.00117282	0.00185381	0	0.0377194	0.0058641	0.0396111	0	0.0352603	0	0	0.00393462	0	0	0.0577331	0.00185381	0.000567494	0	0	0.00196731	0.00189165	0.000453995	0.00090799	0.0306825	0.0127119	0	0.0065451	0.0104041	0.0255372	0.0066586	0.00208081	0.00340496	0	0
Sample292	OS22	patient	X	0.0328201	0.0240877	0.0765661	0	0.00269985	0.00219363	0.0195739	0.0349715	0.0194896	0	0.110356	0.0134993	0.00750896	0.0326935	0.0042607	0.0228222	0.0583421	0.00611685	0.0823033	0	0.00506222	0.00101244	0.0411727	0.00818393	0	0.00856359	0.00759333	0	0.0107572	0	0.0504113	0.00265767	0.00269985	0.00337482	0.00784645	0	0.0127399	0.00185615	0.00350137	0.0178865	0.00658089	0.0181396	0.0104197	0.00303733	0	0.018224
Sample293	OS23	HS	XXX	0.0162969	0.460768	0.00408948	0	0	0.180609	0	0	0.0266732	0.001648	0.00122074	0	0.000762963	0.000274667	0	0.00567644	0.0278024	0	0.131748	0	0.00772118	0	6.1037e-05	0	0	0	0	0	0.0112003	0.00421155	0	0	0	0.000122074	0	0	0.001648	0.00625629	0.00354015	0.0283212	0	0	0.000762963	0	0	0
Sample294	OS24	HS	XXX	0.143296	0.0651694	0.00271939	6.39857e-05	0.00838212	0.0039991	0.0486291	0.00230348	0.0190037	0.0833733	0.00271939	0.00697444	0.00505487	0.0350961	0.000319928	0.00742234	0.00991778	0.0444061	0.134082	0.0004479	0.0114854	0.00345523	0.0316089	0.0049269	0.00825415	0.00857408	0.00854209	0.00102377	0.00678248	0	0.0345843	0.0113894	0.00246345	0.00291135	0.00371117	0.031033	0	0.00153566	0	0	0.0106856	0.00182359	0.00930991	0.000543878	0	0.0117734
Sample295	OS25	HS	XXX	0.262002	0.0730397	0.055752	0	0.00130807	0.0695397	0.0184897	0.0180301	0.0202927	0.0328077	0	0.00261614	0.0109595	0.0162271	0	0.00272219	0.0263735	0.00473733	0.0526409	0.0128686	0.0465248	0.00144948	0.00152019	0.00208584	0.00972212	0.00632822	0.00502015	0	0.0124443	0.00215654	0.0156968	0.00569186	0.00731811	0.0124797	0.00572721	0.00127271	0.00342926	0	0.0016616	0.0126211	0.0108181	0.00183837	0.00197978	0.000848476	0	0.000247472
Sample296	OS26	HS	XXX	0.136855	0.00550657	0.028611	0	0	0.0172513	0.00889522	0	0.00227194	0.00323463	0	0.000770149	0.00916477	0.0145558	0.00770149	0.000616119	0.0227964	0.00323463	0.0639994	0.126612	0.0312681	0.000385075	0	0.0109361	0.0264546	0.00500597	0.00920328	0.00150179	0.00196388	0.00623821	0	0.0179445	0.0015403	0.00858716	0.0113597	0	0.00458239	0.0137857	0.00400477	0.0356579	0.00200239	0.00608418	0.00165582	0.0422812	0	0
Sample297	OS27	HS	XXX	0.0653595	0.0376626	0.0212904	0	0.017537	0.00815376	0	0.0518346	0.0209021	0.107552	0.0306089	0.0398628	0.0295735	0.0309325	0.000970685	0.0102893	0.0590177	0.0331327	0.0682715	0.0221316	0.0126836	0.000841261	0.0234906	0.00925387	0.00537113	0.00685951	0	0.000517699	0.00427102	0.0248495	0.00388274	0	0.0015531	0.00317091	0.0067948	0.000647124	0.00414159	0.00200608	0.0245907	0.0190254	0	0.000388274	0.00634181	0.000841261	0	0.00647124
Sample298	OS28	HS	XXX	0	0.038158	0.00727088	0	0	0.504171	0	0	0	0	0	0	0	0	0.000225454	0	0.0897869	0	0.193327	0.00298726	0	0	0	0.000563634	0	0.00253635	0	0.000225454	0	0	0	0.000619998	0.0146545	0	0	0	0	0.00321272	0.000450907	0.0388344	0	0.00107091	0	0.00321272	0	0
Sample299	OS29	HS	XXX	0.0676117	0.0292063	0.0146785	0	0.0066355	0.011964	0.0726386	0.00909868	0.00829437	0	0.0129694	0.00497662	0.047856	0.0176947	0.000804303	0.0220178	0.0400141	0.0163374	0.0359423	0.00276479	0.00935002	0	0.0251345	0.0141256	0	0.0351883	0	0.000502689	0.0029156	0	0	0.0107073	0.00150807	0.0183482	0.0178455	0	0	0.0074398	0.0123159	0.00261398	0	0	0.00492636	0	0	0.00246318
Sample300	OS30	HS	XXX	0.0187964	0.0151662	0	0	0.0696999	0.0105679	0.0499355	0.0124234	0.0215392	0	0.000726041	0.0083898	0.00129074	0.0172636	0.00250081	0.0154082	0.00709906	0.0166989	0.271781	0	0.0114553	0.01202	0.116086	0.00258148	0.0128267	0.00338819	0.00153275	0.00193611	0	0.00193611	0	0.00314618	0.00677638	0.00121007	0.000564698	0.023798	0	0	0.000564698	0	0.00217812	0.0222652	0.0162956	0.0118587	0	0
Sample301	OS31	HS	XXX	0.139171	0.191159	0.00698212	0	0.000471765	0	0	0.0166533	0.0267962	0	0	0.00113224	0.00485918	0	0	0.00226447	0.0411851	0.0435439	0.255508	0.0238713	0.0162759	0	0.00509506	0.00976553	0	0.000754824	0.0131622	0	0.0158985	0.0107562	0	0	0.0170779	0.00207577	0.00679341	0	0.0233524	0.0411851	0	0	0	0.000613294	0.00490635	0.000283059	0	0.00363259
Sample302	OS32	HS	XXX	0.120641	0.0182918	0.00088968	0	0.000676157	0.00370107	0.0166548	0.00117438	0.0124911	0	0	0.0145196	0.0483986	0.00153025	0.00316726	0.00231317	0.0353025	0.00544484	0.129786	0.00270463	0.00245552	0.00238434	0.00992883	0.0208541	0	0.0246263	0.00537367	0.00533808	0.000711744	0	0.00103203	0.00259786	0.00163701	0.00939502	0.0159786	0.0122776	0.00512456	0.00135231	0.0102847	0.011637	0.00626335	0.0284698	0.00377224	0.00316726	0	0
Sample303	OS33	HS	XXX	0.026934	0.0375456	0.00259214	0	0.0378696	0.00518429	0.0703929	0.0492102	0.0090725	0.0389631	0	0.00842446	0.0215472	0.0210612	0.000283516	0.0035642	0.00972053	0.00968003	0.120494	0.0281896	0.0140543	0	0.0576347	0.00826245	0.00036452	0.00777643	0.00307817	0	0.00481977	0.00133657	0	0.0113406	0.0349534	0.00534629	0.00777643	0.0197246	0	0	0	0.000445525	0.00631835	0.000931551	0.0151073	0	0	0.00874848
Sample304	OS34	HS	XXX	0.0106872	0.00243646	0.00481754	0	0.0143419	0.0177751	0	0.0470679	0.00548203	0	0	0.00138435	0.0252506	0.0017166	0.00304557	0.00454067	0.0300681	0.0270779	0.131126	0.00376544	0.00315632	0	0.00365469	0.00564815	0	0.0027687	0.00282408	0.00232571	0.00354394	0.00271333	0.00708788	0.000775237	0.000996733	0.00260258	0.000830611	0.0220942	0.00553741	0.00431918	0.00121823	0.00116286	0.00631264	0.0418074	0.000941359	0.0112409	0	0.000221496
Sample305	OS35	patient	X	0.0402414	0.0376039	0.00339674	0	0.00139866	0.0129875	0.00327685	0.0105898	0.0194214	0.125879	0	0.00955083	0.127118	0.038563	0	0.0428788	0.0749281	0.0112692	0.144781	0.000319693	0.0058344	0.000879156	0.011469	0.00619405	0.00887148	0.0068734	0.00363651	0	0.00991049	0.00907129	0	0.000439578	0.0112692	0.001039	0.00247762	0.00151854	0.00651375	0.00115889	0.00679348	0.000839194	0.0157449	0.000359655	0.00111893	0.00723306	0	0.00163843
Sample306	OS36	patient	O	0.0211527	0.00443652	0	0	0.0335512	0.00114874	0.0175876	0.00316894	0.00800158	0.0290355	0.00221826	0.00590216	0.0125569	0.000633789	0.0272133	0.00332739	0.0180234	0.0137057	0.0800158	0	0.0057041	0.0160428	0.0207962	0.0219846	0	0.00843731	0.0129531	0.000198059	0.00415924	0	0.00542682	0.0236879	0	0.003367	0.00827887	0.0117251	0.0097445	0	0.0026936	0	0	0.0155674	0.0153694	0.0218261	0	0.0163597
Sample308	OS38	patient	X	0.0451682	0.0512788	0	0	0	0	0	0	0.00907144	0.0576414	0.00220486	0.0356558	0.0143631	0.048885	0.0129142	0.0302381	0.0546806	0.0049137	0.0674688	0	0.0100164	0.0220486	0.00737054	0.0151821	0.00308681	0	0.00270883	0	0.0115913	0.0432153	0	0.00680358	0.0064256	0.00705556	0.000692957	0.00270883	0.00214187	0	0.0148671	0.00396875	0.000818949	0	0.0100164	0.0261434	0	0
Sample309	OS39	patient	X	0.0190164	0.0171263	0.0116876	0	0.000694311	0	0.0224494	0.0178978	0.00578592	0.055082	0.0580135	0.027001	0.0128447	0.0153134	0.00200579	0.026731	0.0430858	0.00848602	0.115757	0.00281581	0.00470588	0.000810029	0.0517261	0.0052459	0.00466731	0.000192864	0.00185149	0.000385728	0.0027001	0.00185149	0.00366442	0.0234137	0.00324012	0.00621022	0.00678881	0.0271167	0.00624879	0.00235294	0.00767599	0.00111861	0.0378014	0.0022758	0.0214851	0.00096432	0	0.00254581
Sample310	OS40	patient	O	0.000186005	0.00260407	0	0	0	0	0.00141364	0	0	0.00230646	0	0	0	0.00416651	0.097913	0	0.137123	0	0.0719095	0	0.000409211	0.00193445	0.149064	0.0112719	0	0.0828466	0	0.00264127	0	0.000334809	0.000297608	0.00807262	0.000260407	0.000520814	0	0	0	0	0	0	0	7.4402e-05	0.0595216	0.038317	0	0
OS-43	OS43	patient	X	0.0103511	0.00180963	0.0120883	0	0.0168295	0.0401013	0.00503076	0.20105	0.00803474	0.00966341	0.0181687	0.00180963	0.00209917	0.000832429	0	0	0.0398118	0.012414	0.0378212	0.0226203	0.0320304	0.00256967	0.000723851	0.00966341	0.00104958	0.00546507	0	0	0	0	0.000615273	0.0439377	0.00133912	0.0163228	0.00213536	0	0.00651466	0.00141151	0.0034021	0.0140789	0.0139341	0	0.00253348	0.00962722	0.0198697	0.000180963
OS-44	OS44	patient	X	0.12883	0.0102007	0	0	0.00187135	0.00253183	0.0293546	0.0175027	0.00554067	0.0126592	0	0.00921	0.00366932	0.00583422	0.0236304	0.00590761	0.0253917	0.00572414	0.109896	0	0.00330239	0.0337211	0.108649	0.0492056	0.000623785	0.0194107	0.00385279	0.00788904	0.00124757	0.00091733	0.0376472	0.00113749	0.00491689	0.00876968	0.00906322	0.017943	0.00205482	0	0.00256852	0.00359593	0.0155946	0	0.00722856	0.00887976	0.000990717	0
OS-45	OS45	patient	X	0.0173324	0.00868003	0	0	0.0804147	0.0094264	0.143939	0	0.0192122	5.52868e-05	0	0.00644091	0.00400829	0.0184658	0.000552868	0.0114444	0.0212854	0.000691085	0.224437	0.0195992	0.00326192	0.00450587	0.0381479	0.00627505	0.00016586	0.0126054	0.00232205	0	0.0111126	0.00530753	0	0.00436766	0.024962	0.00284727	8.29302e-05	0.00411887	0.00102281	0	0	0	0.00478231	0.000691085	0.0037595	0.00624741	0.00259848	0.00447823
OS-46	OS46	patient	X	0	0.0235361	0.147463	0	0.00129354	0	0.0197817	0.0296567	0.00444851	0.00791898	0.218198	0.0200341	0.00343892	0	0.000788743	0.00123044	0.0654341	0.0170999	0.0945545	0	0.0282055	0.00113579	0.00365977	0.00438541	0.010159	0.00353357	0	0	0.00236623	0	0	0.00239778	0.00599445	0.00473246	0.00145129	0.00135664	0.0105692	0.00482711	0.0205389	0.000694094	0.0352726	0	0.00306032	0.00343892	0.000788743	0.00126199
OS-47	OS47	patient	X	0.0218401	0.0408258	0.00697026	0	0.0563595	0.0258232	0.0227031	0.135356	0.0128784	0.0100903	0.0725571	0.0124801	0.0620021	0.0162639	0	0.0134095	0.0529076	0.0388343	0.0939989	0.0294079	0.0217074	0	0.0165959	0.011949	0.00219065	0.0304036	0.000331917	0	0.00252257	0.00458046	0	0	0.00172597	0.00557621	0.0023898	0.00219065	0.00398301	0	0.00404939	0.00550982	0.0249602	0	0	0	0.000531067	0
OS-48	OS48	patient	O	0.000312947	0	0.329645	0	0.0209004	0	0.00945547	0	0.0318535	0.071799	0	0.0082931	0.00681778	0	0.00109531	0.0118696	0.00435891	0	0.0137026	0	0.0030177	0	0	0.000894134	0	0.0183074	0.00619188	0	0.0114896	0.00310712	0	0	0.00628129	0.00239181	8.94134e-05	0	0.00739896	0.0164744	0.0246111	0.0178156	0.00154238	0.00880722	0.00507421	0.0161168	0.00936606	0
OS-49	OS49	patient	X	0.0120084	0.0115177	0.0121891	0	0.0151848	0.0025308	0	0.0345531	0.00142034	0.0248173	0.084291	0.014565	0.010149	0.00645611	0.00108463	0.00467422	0.025308	0.0646128	0.059422	0	0.0664979	0.00134287	0.000335718	0.0171991	0	0.00573303	0.00400279	0	0.0013687	0.00170441	0.000800558	0.0593962	0.00725667	0.00227255	0.0071792	0.0059138	0.00878031	0.00170441	0.00284069	0.0056039	0.0554451	0	0	0.00235002	0.00508742	0.000568138
OS-50	OS50	patient	X	0.0258459	0.087329	0	0	0.00177586	0.00208783	0.00928726	0.00280778	0.0147108	0.087929	0.0709863	0.0307175	0.000575954	0.0301896	0.00100792	0.025174	0.0684905	0.025198	0.137365	0.00547156	0.0105592	0.000695944	0.0102232	0.00242381	0	0.0050396	0.00239981	0.000527958	0.0109671	0.00729542	0	0.00239981	0.012407	0.00105592	0.00314375	0	0.00136789	0.0155028	0.00201584	0.00542357	0.00655148	0.00398368	0.00218383	0.000695944	0	0.00139189
OS-52	OS52	patient	X	0.0252368	0.0136405	0	0	0.0384842	0	0.168835	0.00357718	0.0147411	0.00153308	0	0.0250796	0.00133653	0.0438303	0.00393097	0.00267306	0.00625025	0.000471717	0.0922599	0	0.00110067	0.000275168	0.0319195	0.0135225	0	0.00212272	0.00455993	0.00393097	0.00695782	0.0119502	0	0.0829042	0.00204411	0.00393097	0.0012186	0.0374229	0	0	0	0	0	0.0266913	0.00467786	0.00298754	0	0.000314478
OS-53	OS53	patient	O	0	0.00137427	0.0569697	0	0	0.00362308	0	0	0.00584065	0.000499735	0	0.00306087	0.0673705	0.00212387	0.0279227	0	0.0601555	0.0273605	0.0514727	0	0.00837055	0.00221757	0.00465378	0.0279539	0	0.00949496	0	0.000874535	0.000843302	0	0	0.0228941	0.0012181	0.0359809	0.00912015	0	0.015117	0.00327951	0.0158041	0.0252366	0	0	0.0251117	0.0126808	0	0
OS-54	OS54	patient	O	0.0225815	0.00921967	0.000267237	0	0.00344067	0.00173704	0.0124265	0.0021713	0.00484367	0.0144642	0.0119588	0.0043426	0.000935329	0.00617985	0.0141301	0.00193747	0.0086852	0.0029396	0.0740914	0.00197087	0.0134621	0.0576229	0.00561197	0.0611638	0	0.00270577	0.000233832	0.00167023	0.00113576	0	0	0.004376	0.00207108	0.00230492	0.00153661	0.00113576	0.00678113	0.00113576	0.000734901	0.000534474	0.00300641	0.146078	0.0189738	0.00270577	0	0
OS-55	OS55	patient	X	0.08278	0.0894891	0.0326165	0	0.00254602	0.0170308	0.0148288	0.00454154	0.0336143	0.0533632	0.0542921	0.0079133	0.00371581	0.0209186	0.000619302	0.00753484	0.0187511	0	0.144435	0.00502322	0.00412868	0.00440392	0.0727335	0.0079133	0	0.00818854	0.00172028	0.000240839	0.00254602	0.0160674	0.0543265	0.000825735	0.00436952	0.00337175	0.00602099	0.00230518	0.00337175	0.0115259	0.0030621	0.00251161	0.0130397	0.00416308	0.00667469	0.00564253	0	0.000860141
OS-56	OS56	patient	X	0.0185455	0.00875762	0	0	0.0112475	0	0.0921553	0.0137661	0.0140236	0.0181735	0.0278756	0.0246702	0.00483672	0.0122492	0	0.00529464	0.0303655	0	0.08812	0	0.00303369	0.0128502	0.0210355	0.0134226	0.0667983	0.0140809	0.0071263	0	0.00369194	0.0132223	0	0.113591	0.000429295	0.00300507	0.00214648	0.0261298	0	0	0	0	0	0	0.0188031	0	0	0.00675424
OS-57	OS57	patient	X	0.381386	0.00520697	0.000261986	0	0.000294734	0	0	0.0124443	0.00252161	0.0177823	0.0733888	0.0010152	0.0601258	0	0.000720461	0.000753209	0.0434242	0.000491223	0.0432932	0	0.0437844	0	0.0150969	0.0224325	0	0.0028491	0.0111999	0.000884202	0	0.0360231	0	0.00121168	0.000360231	0.00635316	0.000294734	0.0186665	0.00137543	0	0.0149987	0.0101192	0.00193215	0.000130993	0	0	0	0
OS-59	OS59	patient	O	0.0098247	0.00398125	0	0	0.0652411	0	0	0.118121	0.00118795	0.0300199	0	0.0132601	0.0533937	0.00237591	0.000224748	0.00484813	0.0513067	0.112663	0.0256855	0.000770564	0.0112053	0.00163745	0.00410968	0.0405831	0	0.0170808	0.0301162	0	0.00173377	0.00147692	0	0.0211263	0.00760932	0.0119759	0.0121043	0.0740063	0	0.00134849	0.0106916	0	0.00722404	0.00898992	0.00195852	0	0	0.000674244
OS-60	OS60	patient	X	0.0817051	0.0362866	0.0979014	0	0	0.0525862	0.0398704	0	0.012578	0	0	0	0.000585823	0.00258451	0	0.00885627	0.0790172	0	0.0799132	0	0.0246046	0	0	0	0	0	0	0	0.00682312	0.00292912	0	0	0.0156794	0.000241221	0	0	0	0	0	0.000758124	0.0191254	0	0	0	0	0
OS-62	OS62	patient	X	0.169811	0.072755	0.0410795	0	0	0.00229878	0	0.0618581	0.0114043	0.0176738	0.0252866	0.00612013	0.0194949	0.0041796	0.00020898	0.00752329	0.0285109	0.0052245	0.135658	0	0.0352579	0	0.0194949	0.000806066	0.0154944	0.00540363	0.134315	0.00020898	0	0.00716503	0.000358252	0.000865775	0.00116432	0.00158228	0.0037915	0.0140614	0.000328397	0.00632911	0.00385121	0.00367208	0.00540363	0.000388106	0.0164199	0	0	0.000656795
OS-63	OS63	patient	X	0.0447231	0.0247126	0	0	0.0188088	0.0039185	0	0.00219436	0.00752351	0.0112853	0	0.011024	0.00621735	0.00647858	0.00574713	0.0197492	0.069906	0.0218913	0.247179	0	0.019488	0.00642633	0.0573145	0.0256531	0.0125914	0	0.00177638	0.00412748	0.007628	0.0166144	0	0.0069488	0.00428422	0.00276907	0.00334378	0.0164577	0.00872518	0.00208986	0	0	0.00496343	0.0377743	0.037722	0	0	0.00266458
OS-64	OS64	HS	XXX	0.0577152	0.0298412	0.00146851	0	0.0571334	0.00274307	0.0773046	0.00886648	0.0234962	0	0	0.012136	0.0320024	0.0109723	0	0.0140755	0.0403979	0.00446095	0.0532543	0	0.0101687	0.00277077	0.0321964	0.0152947	0.00415616	0.0170126	0.000221662	0	0.00767504	0.00531989	0.025879	0.014602	0.0338034	0.0107229	0.00684381	0.010141	0.0075365	0.00351888	0.00138539	0.00407304	0	0.00024937	0.00423928	0	0.00307556	0.00221662
OS-65	OS65	HS	XXX	0.308092	0.0210125	0.0678299	0	0.0319182	0.0181863	0.0084173	0.0111207	0.0105984	0.0764008	0.0679835	0.00205825	0	0.00967682	0.000430081	0.00562177	0.0463566	0.0238081	0.0974134	0	0.0153293	0	0.00979971	0.00251905	0.00365569	0	0	9.21602e-05	0.00242689	0	0.00500737	0.00175104	0	0	0	0	0.00414721	0.00439297	0.000399361	0.016681	0	0	0.0123802	0.000645122	0.00758786	0.000276481
OS-66	OS66	HS	XXX	0.169013	0.00420327	0.0087428	0	0.0019335	0.00277416	0.01034	0.00857467	0.0156782	0.021815	0	0.0216468	0.0345088	0.0042453	0	0.00495986	0.0318188	0.0397629	0.106595	0.0161406	0.0069354	0	0.0365264	0.00361481	0.000168131	0.0173175	0.0131142	0	0.0024379	0	0	0.0126098	0.00773402	0.0214367	0.0234122	0.0345509	0	0	0.00849061	0.00609474	0.025682	0.000840654	0.0215628	0	0.00155521	0.0046236
OS-67	OS67	HS	XXX	0.375953	0.0197089	0.0226201	0	0.0102183	0.00387191	0.0014556	0.000524017	0.0247744	0.0146143	0	0.00538574	0.0236681	0.00608443	0.00803493	0.00509461	0.0285881	0.0367394	0.0583406	0.0349636	0.00538574	0	0.0230568	0.0294905	0.00556041	0.00558952	0	0	0.0124891	0.00719068	0	0	0.00107715	0.00471616	0.0159825	0.00730713	0.00436681	0	0.00055313	0.00358079	0.00393013	0.0183115	0.00340611	0.00381368	0.00291121	0.00928675
OS-68	OS68	HS	XXX	0.114244	0.0130777	0.0875956	0	0.00405372	0.0215376	0.0248863	0.0202334	0.0189291	0	0.0214318	0.00197399	0.0209383	0.0225598	0.00169199	0.00489971	0.119955	0	0.0970425	0.0115619	0.00504071	0.00169199	0.00109274	0.00497021	0	0.00585146	0.040643	0	0.00363072	0.00126899	0	0	0.000599246	0.0153689	0.00468822	0	0.0171314	0.00849519	0.0063802	0.00475872	0.00183299	0	0.000951743	0.00215023	0.00137474	0.000634495
OS-69	OS69	HS	XXX	0.0685577	0.0104561	0.0223211	0	0.000964034	0.00211346	0.0180942	0	0.0368558	0.00804598	0	0	0.00997405	0.000556174	0.00155729	0.0160549	0.0319985	0.0352614	0.243233	0	0.0106415	0.00237301	0.0113459	0.00192807	0.000185391	0.0112718	0.0162773	0.000296626	0.0197998	0.00281795	0.00815721	0.00541342	0.00552466	0.00270671	0.00693363	0	0.00474601	0	0.0140156	0.0149055	0	0	0.0123841	0.00960326	0.0137189	0.00166852
OS-70	OS70	HS	XXX	0.0327691	0.024096	0	0	0.0343079	0.0184654	0.0189201	0.0353221	0.00293768	0	0.0518291	0.0176261	0.000909282	0.0175911	0.00556061	0.0159124	0.039204	0.00821851	0.0437854	0	0.0432259	0	0.000104917	0.0364062	0	0.0369658	0	0.000629503	0.000944254	0.00318249	0	0.0105617	0.00139889	0.0166119	0.0218577	0	0.00248304	0	0.00681961	0.00933762	0.00437155	0.00234315	0.00318249	0.00122403	0.00507099	0
OS-71	OS71	HS	XXX	0.168917	0.0584834	0.0196583	0	0.000202365	0.0196583	0	0.0141944	0.00890405	0.0271169	0.0102339	0.0178659	0.00268856	0.00355584	0.00141655	0.00849932	0.0339106	0.0721575	0.0367148	0	0.0215952	0	0.0306149	0	0.00433639	0.0161603	0.0068804	0.000260183	0.00144546	0	0.0130959	0.0015611	0.00115637	0.00760313	0.00618658	0	0.0171143	0.00919314	0.0119395	0.0152063	0.0544361	0.0053193	0.00338238	0.000578185	0.00167674	0
OS-72	OS72	HS	XXX	0.049565	0.0772772	0.00511195	0	0.0546172	0.0255	0.00744372	0.025769	0.0188335	0.0238857	5.97889e-05	0.00672626	0.0829572	0.00884876	0.000627784	0.00875908	0.0368898	0.0163224	0.160384	0.0139009	0.0201489	0.00182356	0.0142597	0.0144689	0.00361723	0.00765298	0.00197304	0	0.00630773	0.00119578	0.00152462	0.00173388	0.00409554	0.00158441	0.00843024	0.0168306	0.0043347	0.00726436	0.000687573	0.00621805	0.0070252	0.00472333	0.00639742	0	0.0048429	0.000418523
OS-73	OS73	HS	XXX	0.039348	0.0211064	0.00270003	0	0.0105038	0.00227198	0	0.0351663	0.00645374	0.0198551	0	0.0182417	0.0278564	0.00210734	0.00121831	0.0160356	0.0311162	0.0153112	0.0573922	0.0225881	0.0618703	0.00806717	0.0535397	0.012677	0.00223905	0.00721106	0.0073757	0.000889035	0.00214027	0	0	0.0897926	0.000460981	0.00293052	0.00388541	0.0311492	0.00329272	0	0.00200856	0.000856108	0.0132038	0.00378663	0	0.000856108	0.00335858	0.0163319
OS-74	OS74	HS	XXX	0.143605	0.00354379	0.0100137	0	0.00975356	0.0161259	0.0617075	0.0614149	0.00286104	0	0	0.00403147	0.052019	0.00133299	0.000747773	0.00107289	0.0560179	0.0150855	0.0224657	0.0864491	0.0545549	0	0.0133299	0.00087782	0.00224332	0.0323818	0.0377463	0.000260095	0.000812797	0.00214578	0	0.00178815	0.000812797	0.0113792	0.00208076	0.0527668	0.0164835	0.00282853	0.0166786	0.0277976	0.0112166	0.00052019	0	0	0	0.000812797
OS-75	OS75	HS	XXX	0.0350357	0.0967525	0.00124646	0	0.0102749	0.0390783	0.0211899	0	0.0632327	0.0114877	0	0.00754615	0.00161703	0.0254683	0.000336882	0.043323	0.0356758	0.00202129	0.239018	0.00168441	0.00976957	0	0.0218973	0.000437946	0.00495216	0	0.000673764	0	0.011555	0.00643444	0.00619863	0.00168441	0.0101401	0.000471635	0.000134753	0.00805148	0.011016	0.0294772	0	0.0025603	0	0.000336882	0.0270516	0.000606387	0.00212236	0.003133
OS-76	OS76	HS	XXX	0.00644529	0.0342485	0.125557	0	0.0104578	0.0227165	0.00132697	0.0396512	0.00976272	0.0264763	0.00328584	0.00369657	0.0452118	0.00436005	0.000157973	0.00663486	0.0459069	0.0390509	0.0961107	0.0425263	0.0813244	0.000221162	0.0041073	0.00666646	0.00195886	0.0173138	0.00890967	0.000189567	0.00189567	0	0.00786705	0.000821459	0.000600297	0.0107422	0.00837256	0.017535	0.00126378	0.00120059	0.0011374	0.00960475	0	0.00164292	0.00736154	0.000568702	0.00669805	0.00344381
OS-77	OS77	HS	XXX	0.0443201	0.0332238	0.00706127	0	0.00325404	0.00351437	0.0203703	0.026195	0.0188409	0.0210862	0.000911132	0.010836	0.00911132	0.0294816	0.00123654	0.0253815	0.0498519	0.0221275	0.148222	0.00462074	0.0175718	0.000553187	0.0120725	0.0281149	3.25404e-05	0.0323452	0.00575966	9.76213e-05	0.00439296	0.00686603	0	0	0.00419772	0.0121376	0.0315968	0.012463	0.00390485	0	0.0141876	0.00266832	0.0367381	0.0047509	0.00836289	0	0.00315642	0.013309
OS-78	OS78	HS	XXX	0.0480466	0.00983203	0.0307044	0	0.0666682	0.00992679	0.00947665	0.0350636	0.0247578	0.00691796	0.0235969	0.00985572	0.0852899	0.0126987	0.0014215	0.0131962	0.0429055	0.0405364	0.0912838	0.000355374	0.00921604	0.00208486	0.0179819	0.0200194	0	0.00976095	0.00087659	0	0.0087659	0.0070838	0	0.00135042	0.00341159	0.00779455	0.0168684	0.0118221	0.00528323	0.00196641	0.00279561	0.00296145	0.0208486	0.00298515	0.000639674	0.00957142	0.0042408	0.00483309
OS-79	OS79	HS	XXX	0.039801	0.00710732	0	0	0.0503097	0	0.123261	0.0426947	0.00675195	0.0299523	0	0.0164991	0.077419	0.0116255	0.000710732	0.00746269	0.0104071	0.0112194	0.195248	0	0.000863032	0.00487359	0.0530511	0.0161438	0.000761499	0.000964565	0.00345213	0.000253833	0.00345213	0.00299523	0	0.0120317	0.000456899	0.00157376	0.0018276	0.00715809	0.0016753	0	0.000355366	0.00131993	0.00390903	0.00934105	0.00543202	0.00157376	0.00507666	0.00832572
OS-80	OS80	HS	XXX	0.0186112	0.0560086	0.0147589	0	0.0148839	0.00372724	0.0270913	0.079948	0.0188363	0.0131079	0.0141585	0.00575345	0.023414	0.0178357	0.000225135	0.0189864	0.0282169	0.0432259	0.129203	0	0.0045027	0.00125075	0.113518	0.0162848	0	0.0108315	0	0	0.0105313	0.00412748	0	0.00602862	0.00815489	0.00217631	0.00685411	0.00545327	0.00705423	0.00095057	0.00667901	0.0023264	0	0	0.0148839	0.000675405	0	0.0063288
OS-81	OS81	HS	XXX	0.0800664	0.0892013	0.00632857	0	0.0124567	0	0.0312706	0.0313851	0.00692993	0.0158071	0	0.0121703	0.0181553	0.013688	0.000629993	0.00429541	0.0507431	0.032731	0.0810973	0.00200452	0.0370837	0.00272043	0.0447868	0.0192434	0.00578448	0.00701584	0.00148908	0	0.00177544	0.0115403	0.00166089	0.0104235	0.00163226	0.00701584	0.00352224	0.020933	0.0024627	0	0.00151771	0.000859082	0.00758856	0.00930672	0.00939263	0.000343633	0	0.065233
OS-82	OS82	HS	XXX	0.084003	0.149843	0.0139792	0	0	0.0029336	0.0134435	0.00877529	0.0327543	0.0032142	0	0.0102038	0.0176271	0.00489783	0.000841815	0.0166577	0.0905079	0.00678554	0.129946	0.00339277	0.0098722	0.00285707	0.0417336	0.0111222	0.0029336	0.0233412	0.0010714	0.000306115	0.00869876	0.0163006	0	0.00658146	0.0013265	0.00145404	0.00673452	0	0.00974465	0.00244892	0.0139282	0.0110967	0.015918	0.000510191	0.00150506	0.000637739	0	0.0551517
OS-83	OS83	HS	XXX	0.0209563	0.0328512	0.00959268	0	0.000649351	0.00625738	0.0595632	0.00118064	0.00971074	0.0242031	0.0164994	0.089876	0.0342975	0.0585301	0.00156434	0.0375443	0.0955136	0.00466352	0.0615702	0.0293093	0.0119244	0.00177096	0.0164994	0.0294569	0	0	0.000826446	0.00112161	0.00247934	0.0255313	0.00153483	0.0303424	0.0163813	0.0075856	0.00746753	0.00121015	0.00138725	0	0.000855962	0	0.0140201	0.00103306	0	0.000383707	0	0.00622786
OS-84	OS84	HS	XXX	0.0464668	0.00879654	0.0286983	0	0.00686773	0.00382839	0.00111053	0.0653165	0.0123327	0.0497399	0.0108422	0.0115436	0.0633877	0.00888421	0.00268864	0.00672161	0.0443334	0.0118359	0.187182	0.0114267	0.0279093	0.00230873	0.0123619	0.00339003	0.000496815	0.00289321	0.00432521	0.00254252	0.00151967	0.004559	0	0.00306856	0.00292244	0.00996552	0.00882576	0	0.00403297	0.0011982	0.0211	0.0133263	0.0122742	0.0125957	0.0120112	0.00245485	0	0.0034777
OS-85	OS85	HS	XXX	0.0838738	0.00369709	0.0241564	0	0.0026005	0.0291381	0.00115926	0.0221512	0.00642291	0.014757	0.0579315	0.0101827	0.0425165	0.00473102	0	0.00419839	0.0518846	0.0389134	0.134004	0.0962496	0.0173889	0	0.000657957	0.0222139	0.00372842	0.061284	0.00216186	0	0.00181721	0.00272582	0	0.00025065	0.00112793	0.0104333	0.0134098	0.0026005	0.0129711	0.00166056	0.0135351	0.0277595	0.00281981	0	0.00977535	0	0	0.00162923
OS-86	OS86	HS	XXX	0.119231	0.051294	0.0255075	0	0.00198357	0.00880211	0.074601	0.00700449	0.0166434	0	0.060685	0.0126763	0.00985588	0.0155896	0.000340927	0.0158686	0.0527817	0.014102	0.154471	0.0356423	0.014009	0.00083682	0.0266543	0.0079033	0.00117775	0.018503	0.00260344	0.000216953	0.00861615	0.00381218	0.00108477	0	0.00446304	0.00471099	0.00973191	0.00495893	0.0195258	0.00591973	0.0119634	0.00768635	0.0200837	0.00179761	0.0217573	0	0	0.0158376
OS-87	OS87	HS	XXX	0.0673029	0.0426921	0.00717515	0	0.0092081	0.0154744	0.0480496	0.00471168	0.0348951	0.0142068	0.00114802	0.00504652	0.00198512	0.0239411	0.000143503	0.0090646	0.0702925	0.0440315	0.228337	0.00322882	0.0321686	0	0.0111693	0.00373108	0	0.00313315	0.000861017	0.00016742	0.0157614	0.00542919	0	0.000621846	0.0443185	0.00184162	0.000956686	0.00129153	0.0249695	0	0	0.0103561	0.00325273	0.000621846	0.00614671	0	0	0
OS-88	OS88	HS	XXX	0.0583016	0.0770663	0.0571088	0	0.000814593	0.0587671	0.00340383	0.00474209	0.0115789	0.0207721	0.00404387	0.00381113	0.0312745	0.0240596	0.00011637	0.0123353	0.0663311	0.0255142	0.106275	0.115323	0.0217322	0.000378204	0.00416024	0.00136735	0.0161464	0	0.00637128	0.000320019	0.00520758	0.00139644	0	0.000756408	0.00468391	0.00174556	0.00206557	0.000203648	0.0236523	0.0112007	0.00256015	0.0200157	0.00151282	0	0.000901871	0.000523667	0	0.00145463
OS-89	OS89	HS	XXX	0.00747647	0.13407	0	0	0.00205528	0.0297569	0.129989	0.000744668	0.06425	0.0122721	0	0.00473609	0.00190635	0.0374419	0	0.00652329	0.0119743	0.00297867	0.337811	0.0135827	0.0017872	0.000565948	0.0124806	0.000327654	0.00271059	0.000327654	0.000834028	0.000268081	0.0236804	0.00822114	0.016055	0.000387227	0.0184976	0	0.000476588	0.000595735	0.00125104	0	0	0	0	0	0.008519	0	0	0.0137317
OS-90	OS90	HS	XXX	0.0226928	0.000908926	0.00899836	0	0	0.00263588	0.0234503	0.0204811	0.00175726	0	0.0614737	0.00169666	0.0272375	0	0.0012119	0.000515058	0.0195419	0.0430528	0.0330546	0.0392656	0.0312064	0	0.00445374	0.00466582	0.00215112	0.0024238	0.0153911	0	0.00060595	0	0	0.0180876	0.00633218	0.00705932	0.0048779	0.0553536	0.00578683	0	0.00333273	0.0109071	0.0130279	0.00181785	0.00199964	0.00336302	0	0
OS-91	OS91	HS	XXX	0.0141389	0.00920204	0	0	0.0644815	0.00601155	0.154588	0	0.0209229	0.0274046	0	0.00664965	0.0105118	0.0165905	0.000134336	0.00228372	0.00503761	0.0263299	0.101625	0	0.00554138	0.00416443	0.0630373	0.00416443	0.00107469	0.00120903	0.00322407	0.00057093	0.00104111	0.00312332	0.00392934	0.026565	0.0136351	0.00198146	0	0.151061	0	0	0.000403009	0.000973939	0	0.00191429	0.0050712	0	0	0.00104111
OS-92	OS92	HS	XXX	0.032904	0.0329375	0.0417924	0	0.160696	0.00862011	0.00399141	0.00358892	0.0030858	0	0.00171061	0	0.0632253	0.000737908	0.000100624	0.00140873	0.058496	0.00711075	0.112464	0.0061716	0.0963641	0	0.00167706	0.00103978	0.00127457	0.00476286	0.00831824	0.000134165	0.00077145	0	0	0.000570202	0.00862011	0.000536661	0.000167706	0.000972697	0.0190515	0.0164017	0.0025156	0.0110351	0.00278393	0	0.00815053	0.000972697	0	0.000134165
OS-93	OS93	HS	XXX	0.0283353	0.0217018	0.147338	0	0.0107508	0.0120947	8.5778e-05	0.0271344	0.0104935	0.05384	0.0457483	0.0115514	0.0462058	0.00766284	0.000114371	0.00406016	0.0282496	0	0.0787156	0.201807	0.0217018	0	0	0.0145823	0.00446046	0.0135529	0.0085778	0	0.000800595	0.00503231	0.0023446	0.000657631	0.00283067	0.00491794	0.00609024	0	0.0168411	0.00406016	0.00417453	0.0135815	0.0124664	0	0.000228741	0	0	0.0104077
OS-94	OS94	patient	X	0.0393013	0.00957881	0	0	0.0864911	0.00176081	0.00883927	0.0183477	0.022468	0.0578603	0	0.0124313	0.0567333	0.0139808	0.0028173	0.00841668	0.0293351	0.0257783	0.0952247	0	0.000986054	0.00228905	0.0202845	0.0128187	0.00570503	0.00123257	0.00327511	0.00464854	0.00440203	0.00313424	0	0.00605719	0.00700803	0.00264122	0.00288773	0.0131357	0	0	0	0	0	0.0832159	0.0111283	0.0113044	0	0.0121848
			X=without metastasis
			O=with metastasis
[truncated: 562 more columns]

## Sheet: Table S8
Supplementary table 8: the dataset of relative abundance of each bacteria at phylum level
id	Subject number	Grade	meta	D_0__Bacteria;D_1__Bacteroidetes	D_0__Bacteria;D_1__Actinobacteria	D_0__Bacteria;D_1__Proteobacteria	D_0__Bacteria;D_1__Firmicutes	D_0__Bacteria;D_1__Patescibacteria	D_0__Bacteria;D_1__Fusobacteria	D_0__Bacteria;D_1__Epsilonbacteraeota	D_0__Bacteria;D_1__Spirochaetes	D_0__Bacteria;__	D_0__Bacteria;D_1__Tenericutes	D_0__Bacteria;D_1__Synergistetes	D_0__Bacteria;D_1__Cyanobacteria	D_0__Bacteria;D_1__Chloroflexi	D_0__Bacteria;D_1__Verrucomicrobia
Sample344	OS1	patient	X	0.0423195	0.077536	0.0132808	0.828752	0.0195482	0.00701346	0.00993822	0.000686424	0.000238756	0.00059689	8.95335303071e-05	0	0	0
Sample345	OS2	patient	X	0.127824	0.0495349	0.0232371	0.584672	0.134348	0.0186863	0.0314929	0.0177601	0.00571866	0.000281906	0.00632274	0	0	0.000120817
Sample347	OS4	patient	O	0.220451	0.0131121	0.000934907	0.668108	0	0.0378871	0	0.0589225	4.67453546803786e-05	0	0.000490826	0	0	4.67453546803786e-05
Sample350	OS7	patient	X	0.395649	0.00370462	0.00721034	0.368996	0.0136748	0.0177524	0.0229488	0.145922	0	0.022004	0.00213824	0	0	0
Sample351	OS8	patient	X	0.112335	0.0870041	0.242387	0.4231	0.0260756	0.068076	0.0226998	0	0.0165766	0.00174614	0	0	0	0
Sample352	OS9	patient	X	0.201701	0.135724	0.032587	0.573653	0.0128852	0.0209488	0.0186211	0.00024939	0	8.31301263577921e-05	0.00354689	0	0	0
Sample353	OS10	patient	X	0.150759	0.0352733	0.310897	0.298752	0.0843623	0.0847841	0.0327935	0.00055668	0	0.00156883	0.000253036	0	0	0
Sample085	OS15	patient	O	0.217731	0.138009	0.0605048	0.352253	0.0870116	0.0105163	0.13386	0	0.000115247	0	0	0	0	0
Sample086	OS16	patient	X	0.363573	0.0436918	0.0136139	0.409903	0.0869895	0.0373852	0.0293806	0.010218	0	0.00166763	0.00357782	0	0	0
Sample087	OS17	patient	X	0.277565	0.0308886	0.0613446	0.43221	0.0685259	0.0585758	0.031898	0.0162086	0	0.00173045	0.0210538	0	0	0
Sample088	OS18	patient	X	0.161168	0.0922287	0.00438675	0.517386	0.18328	0.00891615	0.0220051	0	0	0.00945112	0.00117693	0	0	0
Sample289	OS19	patient	O	0.29742	0.0647667	0.0435867	0.442654	0.0435049	0.0166415	0.0722084	0.0127162	0.000327105	0.00605144	0	0	0.000122664	0
Sample290	OS20	patient	X	0.27919	0.131914	0.0281583	0.389812	0.0722336	0.0563512	0.0355793	0.000520165	0.00169921	0.00416132	0.000381454	0	0	0
Sample291	OS21	patient	O	0.2074	0.0371898	0.0680236	0.508512	0.134118	0.00238347	0.0399516	0.000567494	7.56658595641647e-05	0.000718826	0.000945823	0.000113499	0	0
Sample292	OS22	patient	X	0.252057	0.173845	0.110863	0.36178	0.0434929	0.0392744	0.00961822	0	0.00771989	0.00134993	0	0	0	0
Sample293	OS23	HS	XXX	0.0496536	0.489029	0.00192267	0.451674	0	0	0.00772118	0	0	0	0	0	0	0
Sample294	OS24	HS	XXX	0.241898	0.0844931	0.228077	0.33055	0.0593147	0.0265221	0.0238347	0.00108776	0	0.00118373	0.00303932	0	0	0
Sample295	OS25	HS	XXX	0.381496	0.114155	0.100085	0.313441	0.0262674	0.011207	0.0528176	0	0	0.000282825	0.000247472	0	0	0
Sample296	OS26	HS	XXX	0.300589	0.0813277	0.0303824	0.497555	0.0113212	0.0239516	0.0530248	0.000962686	0	0.00015403	0.000731642	0	0	0
Sample297	OS27	HS	XXX	0.180418	0.135896	0.174141	0.356306	0.0885265	0.0502168	0.0144956	0	0	0	0	0	0	0
Sample298	OS28	HS	XXX	0.037538	0.0581671	0.000338181	0.888682	0.00157818	0.0105963	0.00124	0.000732725	0.000732725	0	0.000394544	0	0	0
Sample299	OS29	HS	XXX	0.33459	0.136983	0.0998341	0.319057	0.0264415	0.0613784	0.021113	0	0.000502689	0	0.000100538	0	0	0
Sample300	OS30	HS	XXX	0.222814	0.0338012	0.139077	0.496208	0.0356567	0.0315424	0.0157309	0.0156502	0.000564698	0.00314618	0.00564698	0	0.000161342	0
Sample301	OS31	HS	XXX	0.162523	0.231023	0.000566118	0.523659	0.062556	0.00287777	0.0167948	0	0	0	0	0	0	0
Sample302	OS32	HS	XXX	0.38153	0.0872242	0.0240214	0.380214	0.0230961	0.0572242	0.00975089	0.014911	0.0143772	0.00448399	0.00316726	0	0	0
Sample303	OS33	HS	XXX	0.145484	0.112556	0.187201	0.41211	0.090401	0.0172134	0.0279465	0.000486027	0	0.00660186	0	0	0	0
Sample304	OS34	HS	XXX	0.207431	0.0471787	0.0318401	0.498588	0.117338	0.0201008	0.0059804	0.0102442	0	0.00675563	0.0545434	0	0	0
Sample305	OS35	patient	X	0.122203	0.200048	0.184263	0.421435	0.0273737	0.0215793	0.0226582	0	0	0.000279731	0.000159847	0	0	0
Sample306	OS36	patient	O	0.292771	0.0431769	0.0998217	0.418221	0.0533175	0.0339473	0.0468212	0.00510992	0	0.00526837	0.00154486	0	0	0
Sample308	OS38	patient	X	0.180925	0.132418	0.120134	0.443304	0.0107093	0.0875646	0.0213557	0.0016379	0	0.000377977	0.0015749	0	0	0
Sample309	OS39	patient	X	0.219479	0.118457	0.125593	0.366905	0.0542719	0.0710511	0.0336741	0.00181292	0	0.00783028	0.000925747	0	0	0
Sample310	OS40	patient	O	0.44165	0.00647297	0.074402	0.439418	0.00107883	0.00613816	0.0102303	0	0.000334809	0.0197909	0.000483613	0	0	0
OS-43	OS43	patient	X	0.128447	0.0734709	0.0600072	0.412523	0.21835	0.0284473	0.078755	0	0	0	0	0	0	0
OS-44	OS44	patient	X	0.408909	0.0258687	0.0971269	0.411368	0.0260889	0.0244744	0.00554067	0	0	0.000623785	0	0	0	0
OS-45	OS45	patient	X	0.103663	0.0711265	0.268334	0.510408	0.0192122	0.0167519	0.0100069	0	0.000497581	0	0	0	0	0
OS-46	OS46	patient	X	0.271201	0.278458	0.0299091	0.287292	0.0499117	0.0518046	0.0313604	0	6.30994447248864e-05	0	0	0	0	0
OS-47	OS47	patient	X	0.151819	0.204129	0.118163	0.305364	0.183218	0.0156001	0.0217074	0	0	0	0	0	0	0
OS-48	OS48	patient	O	0.44966	0.0693625	0.157144	0.268486	0.000692954	0.0228675	0.00514127	0.00214592	0.000782368	0	0.0237169	0	0	0
OS-49	OS49	patient	X	0.141621	0.156832	0.0527852	0.374093	0.100819	0.0384526	0.12685	0.000671436	0.000206596	0.000335718	0.00733414	0	0	0
OS-50	OS50	patient	X	0.0862251	0.252532	0.137341	0.392489	0.0305976	0.0841853	0.0147828	0.000527958	0.00074394	0.000263979	0.000263979	0	4.79961603071754e-05	0
OS-52	OS52	patient	X	0.173317	0.0377373	0.270805	0.30925	0.0332167	0.0585322	0.0880145	0.00518888	0.000196549	0.00546405	0.018279	0	0	0
OS-53	OS53	patient	O	0.237717	0.127776	0.0103695	0.466721	0.0399788	0.0779898	0.0361058	0.000249867	0.000437268	0.00134304	0.0013118	0	0	0
OS-54	OS54	patient	O	0.433224	0.0298971	0.0508752	0.406467	0.00678113	0.0212453	0.0213121	0.0219802	0.000167023	0.00420898	0.00384153	0	0	0
OS-55	OS55	patient	X	0.250232	0.184517	0.154757	0.369035	0.00567693	0.0267676	0.00829176	0.000378462	0	0.000103217	0.000240839	0	0	0
OS-56	OS56	patient	X	0.15363	0.0632781	0.149194	0.390487	0.0787041	0.0465642	0.116625	0.000114479	0	0.00111617	0.000286197	0	0	0
OS-57	OS57	patient	X	0.459916	0.210342	0.0209589	0.233626	0.0130993	0.0139507	0.0463715	9.82446947864815e-05	0	0.000949699	0.000687713	0	0	0
OS-59	OS59	patient	O	0.102581	0.0837026	0.121974	0.390548	0.236692	0.0191036	0.0404546	0.00173377	9.63205548063957e-05	0.00301804	9.63205548063957e-05	0	0	0
OS-60	OS60	patient	X	0.22406	0.42293	0.0446259	0.27899	0.00223991	0.00192977	0.0252249	0	0	0	0	0	0	0
OS-62	OS62	patient	X	0.266599	0.138166	0.0297349	0.452114	0.0677096	0.00922498	0.0361237	0	0	0.000328397	0	0	0	0
OS-63	OS63	patient	X	0.239394	0.0551724	0.0399164	0.567973	0.0274295	0.0193835	0.0284222	0.00109718	0	0.00877743	0.0124347	0	0	0
OS-64	OS64	HS	XXX	0.147239	0.213322	0.202931	0.359619	0.0195894	0.0304508	0.0255742	0	0	0.000775817	0.000498739	0	0	0
OS-65	OS65	HS	XXX	0.400928	0.0924674	0.144507	0.301702	0.0369255	0.00638978	0.0170804	0	0	0	0	0	0	0
OS-66	OS66	HS	XXX	0.334328	0.0572485	0.0555252	0.404228	0.0619982	0.0659913	0.0202598	0	0	0.000336262	8.40654028834433e-05	0	0	0
OS-67	OS67	HS	XXX	0.488413	0.0794469	0.0478603	0.320087	0.0407278	0.0128093	0.00582242	0	0	0.00291121	0.0019214	0	0	0
OS-68	OS68	HS	XXX	0.236279	0.0797702	0.06352	0.444535	0.0211851	0.00923543	0.145158	0	0.000105749	0	0.000211498	0	0	0
OS-69	OS69	HS	XXX	0.202262	0.100704	0.0529848	0.567927	0.0371153	0.0171672	0.0190953	0.000111235	0	0.000444939	0.00218762	0	0	0
OS-70	OS70	HS	XXX	0.257816	0.101595	0.083514	0.35441	0.0498007	0.0805414	0.0574246	0.00143387	0	0	0.0134644	0	0	0
OS-71	OS71	HS	XXX	0.342459	0.112977	0.0549565	0.334451	0.0894452	0.0333035	0.0302391	0.000260183	0	0.000231274	0.00167674	0	0	0
OS-72	OS72	HS	XXX	0.146333	0.175899	0.103883	0.472303	0.0535709	0.0171893	0.0231682	0.00301934	0	0.00152462	0.00304924	5.9788945024065e-05	0	0
OS-73	OS73	HS	XXX	0.168489	0.0725716	0.04162	0.37435	0.0953243	0.0758973	0.15973	0.00154758	0	0.00553177	0.00493908	0	0	0
OS-74	OS74	HS	XXX	0.274953	0.0809871	0.0751999	0.415046	0.0816698	0.0154431	0.0563431	0	0	0.000357631	0	0	0	0
OS-75	OS75	HS	XXX	0.0721601	0.126499	0.104838	0.656313	0.016642	0.0120267	0.011454	0	0	0	6.73763643713785e-05	0	0	0
OS-76	OS76	HS	XXX	0.280212	0.0958895	0.0617674	0.374522	0.0811665	0.0221794	0.0824303	0	0.000157973	0	0.00167451	0	0	0
OS-77	OS77	HS	XXX	0.229638	0.0964498	0.0886401	0.472031	0.0626403	0.0218021	0.0252514	6.5080862972243e-05	0	0.00348183	0	0	0	0
OS-78	OS78	HS	XXX	0.182639	0.177616	0.129759	0.376578	0.0970409	0.0230756	0.0120117	0	0	0.000213225	0.00106612	0	0	0
OS-79	OS79	HS	XXX	0.145091	0.093512	0.250685	0.370698	0.0714286	0.0363489	0.0245203	0.000710732	0	0.00294446	0.00406133	0	0	0
OS-80	OS80	HS	XXX	0.185011	0.182084	0.0745948	0.404818	0.129453	0.011732	0.0105313	0	5.00300180108065e-05	0.00140084	0.000325195	0	0	0
OS-81	OS81	HS	XXX	0.289797	0.140947	0.0914922	0.307609	0.0928668	0.0195298	0.0527763	0.000229089	0	0.00392314	0.000830446	0	0	0
OS-82	OS82	HS	XXX	0.278641	0.222826	0.0336726	0.405194	0.0213515	0.018622	0.0176016	0	0	0.00209178	0	0	0	0
OS-83	OS83	HS	XXX	0.146517	0.153306	0.156257	0.367591	0.0124262	0.115083	0.0474911	0.000472255	0	0.000265643	0.000590319	0	0	0
OS-84	OS84	HS	XXX	0.204103	0.138845	0.0739669	0.421533	0.0871763	0.0401251	0.0329359	0.000438366	0.000146122	0	0.00073061	0	0	0
OS-85	OS85	HS	XXX	0.187862	0.14663	0.0258483	0.510856	0.0628192	0.0133785	0.0526052	0	0	0	0	0	0	0
OS-86	OS86	HS	XXX	0.252627	0.149357	0.0999535	0.442647	0.0241128	0.0169843	0.014009	0	6.1986672865334e-05	0.000247947	0	0	0	0
OS-87	OS87	HS	XXX	0.106647	0.0972711	0.118773	0.547177	0.0494846	0.0107388	0.0327904	0	0.036952	0	0.00016742	0	0	0
OS-88	OS88	HS	XXX	0.146976	0.175487	0.0621418	0.540657	0.0315655	0.0205685	0.0224886	0	0	0	0.00011637	0	0	0
OS-89	OS89	HS	XXX	0.0430716	0.189176	0.202014	0.550131	0.0049446	0.00577863	0.00473609	0	0	0	0.000148934	0	0	0
OS-90	OS90	HS	XXX	0.143944	0.124977	0.0241471	0.473884	0.143641	0.0304187	0.0522026	0.00103012	0.00166636	0.00103012	0.00306005	0	0	0
OS-91	OS91	HS	XXX	0.121171	0.0541376	0.28926	0.423462	0.0566228	0.0174301	0.0374798	0	0	0.000436593	0	0	0	0
OS-92	OS92	HS	XXX	0.100859	0.185114	0.168679	0.434527	0.011337	0.00204602	0.0972027	0	6.70825786543235e-05	0	0.000167706	0	0	0
OS-93	OS93	HS	XXX	0.259164	0.143135	0.084234	0.446189	0.028707	0.0158689	0.0226168	0	0	0	8.57780065191285e-05	0	0	0
OS-94	OS94	patient	X	0.259614	0.0901183	0.18816	0.323355	0.0668404	0.0506409	0.0115861	0.0010917	0	0.00598676	0.002606	0	0	0
			X=without metastasis
			O=with metastasis

## Sheet: Table S9
Supplementary table 9: the dataset of relative abundance of each bacteria at genus level
id	Subject number	Grade	meta	D_0__Bacteria;D_1__Bacteroidetes;D_2__Bacteroidia;D_3__Bacteroidales;D_4__Prevotellaceae;D_5__Prevotella 7	D_0__Bacteria;D_1__Actinobacteria;D_2__Actinobacteria;D_3__Micrococcales;D_4__Micrococcaceae;D_5__Rothia	D_0__Bacteria;D_1__Proteobacteria;D_2__Gammaproteobacteria;D_3__Enterobacteriales;D_4__Enterobacteriaceae;D_5__Klebsiella	D_0__Bacteria;D_1__Proteobacteria;D_2__Gammaproteobacteria;D_3__Betaproteobacteriales;D_4__Burkholderiaceae;D_5__Lautropia	D_0__Bacteria;D_1__Firmicutes;D_2__Bacilli;D_3__Lactobacillales;D_4__Streptococcaceae;D_5__Streptococcus	D_0__Bacteria;D_1__Proteobacteria;D_2__Gammaproteobacteria;D_3__Betaproteobacteriales;D_4__Neisseriaceae;D_5__Neisseria	D_0__Bacteria;D_1__Patescibacteria;D_2__Saccharimonadia;D_3__Saccharimonadales;D_4__Saccharimonadaceae;D_5__TM7 phylum sp. oral clone DR034	D_0__Bacteria;D_1__Firmicutes;D_2__Bacilli;D_3__Lactobacillales;D_4__Carnobacteriaceae;D_5__Granulicatella	D_0__Bacteria;D_1__Actinobacteria;D_2__Actinobacteria;D_3__Actinomycetales;D_4__Actinomycetaceae;D_5__Actinomyces	D_0__Bacteria;D_1__Fusobacteria;D_2__Fusobacteriia;D_3__Fusobacteriales;D_4__Fusobacteriaceae;D_5__Fusobacterium	D_0__Bacteria;D_1__Proteobacteria;D_2__Gammaproteobacteria;D_3__Pasteurellales;D_4__Pasteurellaceae;D_5__Haemophilus	D_0__Bacteria;D_1__Firmicutes;D_2__Clostridia;D_3__Clostridiales;D_4__Family XI;D_5__Parvimonas	D_0__Bacteria;D_1__Firmicutes;D_2__Bacilli;D_3__Bacillales;D_4__Family XI;D_5__Gemella	D_0__Bacteria;D_1__Firmicutes;D_2__Negativicutes;D_3__Selenomonadales;D_4__Veillonellaceae;D_5__Veillonella	D_0__Bacteria;D_1__Patescibacteria;D_2__Saccharimonadia;D_3__Saccharimonadales;D_4__Saccharimonadaceae;D_5__Candidatus Saccharimonas	D_0__Bacteria;D_1__Epsilonbacteraeota;D_2__Campylobacteria;D_3__Campylobacterales;D_4__Campylobacteraceae;D_5__Campylobacter	D_0__Bacteria;D_1__Bacteroidetes;D_2__Bacteroidia;D_3__Bacteroidales;D_4__Porphyromonadaceae;D_5__Porphyromonas	D_0__Bacteria;D_1__Firmicutes;D_2__Clostridia;D_3__Clostridiales;D_4__Peptostreptococcaceae;D_5__Peptostreptococcus	D_0__Bacteria;D_1__Bacteroidetes;D_2__Bacteroidia;D_3__Bacteroidales;D_4__Prevotellaceae;D_5__Prevotella	D_0__Bacteria;D_1__Firmicutes;D_2__Clostridia;D_3__Clostridiales;D_4__Ruminococcaceae;D_5__Ruminococcaceae UCG-014	D_0__Bacteria;D_1__Firmicutes;D_2__Clostridia;D_3__Clostridiales;D_4__Family XIII;D_5__[Eubacterium] brachy group	D_0__Bacteria;D_1__Firmicutes;D_2__Bacilli;D_3__Lactobacillales;__;__	D_0__Bacteria;D_1__Firmicutes;D_2__Erysipelotrichia;D_3__Erysipelotrichales;D_4__Erysipelotrichaceae;D_5__Solobacterium	D_0__Bacteria;D_1__Firmicutes;D_2__Clostridia;D_3__Clostridiales;D_4__Family XIII;D_5__[Eubacterium] nodatum group	D_0__Bacteria;D_1__Firmicutes;D_2__Negativicutes;D_3__Selenomonadales;D_4__Veillonellaceae;D_5__Megasphaera	D_0__Bacteria;D_1__Proteobacteria;D_2__Gammaproteobacteria;D_3__Xanthomonadales;D_4__Xanthomonadaceae;D_5__Lysobacter	D_0__Bacteria;D_1__Firmicutes;D_2__Negativicutes;D_3__Selenomonadales;D_4__Veillonellaceae;D_5__Selenomonas 3	D_0__Bacteria;D_1__Bacteroidetes;D_2__Bacteroidia;D_3__Bacteroidales;D_4__Prevotellaceae;D_5__Prevotella 6	D_0__Bacteria;D_1__Fusobacteria;D_2__Fusobacteriia;D_3__Fusobacteriales;D_4__Leptotrichiaceae;D_5__Leptotrichia	D_0__Bacteria;D_1__Bacteroidetes;D_2__Bacteroidia;D_3__Flavobacteriales;D_4__Flavobacteriaceae;D_5__Capnocytophaga	D_0__Bacteria;D_1__Firmicutes;D_2__Negativicutes;D_3__Selenomonadales;D_4__Veillonellaceae;D_5__Dialister	D_0__Bacteria;D_1__Firmicutes;D_2__Clostridia;D_3__Clostridiales;D_4__Lachnospiraceae;D_5__Oribacterium	D_0__Bacteria;D_1__Patescibacteria;D_2__Saccharimonadia;D_3__Saccharimonadales;D_4__Saccharimonadaceae;D_5__candidate division TM7 single-cell isolate TM7a	D_0__Bacteria;D_1__Proteobacteria;D_2__Gammaproteobacteria;D_3__Pasteurellales;D_4__Pasteurellaceae;__	D_0__Bacteria;D_1__Bacteroidetes;D_2__Bacteroidia;D_3__Bacteroidales;D_4__Prevotellaceae;D_5__Alloprevotella	D_0__Bacteria;D_1__Patescibacteria;D_2__Gracilibacteria;D_3__Absconditabacteriales (SR1);D_4__candidate division SR1 bacterium MGEHA;D_5__candidate division SR1 bacterium MGEHA	D_0__Bacteria;D_1__Patescibacteria;D_2__Saccharimonadia;D_3__Saccharimonadales;D_4__Saccharimonadaceae;D_5__uncultured bacterium	D_0__Bacteria;D_1__Actinobacteria;D_2__Coriobacteriia;D_3__Coriobacteriales;D_4__Atopobiaceae;D_5__Atopobium	D_0__Bacteria;D_1__Bacteroidetes;D_2__Bacteroidia;D_3__Bacteroidales;D_4__Prevotellaceae;D_5__Prevotella 1	D_0__Bacteria;D_1__Firmicutes;D_2__Negativicutes;D_3__Selenomonadales;D_4__Veillonellaceae;D_5__Selenomonas 4	D_0__Bacteria;D_1__Actinobacteria;D_2__Actinobacteria;D_3__Actinomycetales;D_4__Actinomycetaceae;D_5__Mobiluncus	D_0__Bacteria;D_1__Firmicutes;D_2__Negativicutes;D_3__Selenomonadales;D_4__Veillonellaceae;__	D_0__Bacteria;D_1__Patescibacteria;D_2__Gracilibacteria;D_3__Absconditabacteriales (SR1);D_4__SR1 bacterium oral taxon 875;D_5__SR1 bacterium oral taxon 875	D_0__Bacteria;D_1__Firmicutes;D_2__Clostridia;D_3__Clostridiales;D_4__Peptostreptococcaceae;D_5__Filifactor	D_0__Bacteria;D_1__Firmicutes;D_2__Clostridia;D_3__Clostridiales;D_4__Family XIII;D_5__uncultured	D_0__Bacteria;D_1__Firmicutes;D_2__Negativicutes;D_3__Selenomonadales;D_4__Veillonellaceae;D_5__Selenomonas
Sample344	OS1	patient	X	0.0144746	0.0579879	0	0.00507357	0.721222	0.00176083	0.000567046	0.00680455	0.0179366	0.00376041	0.000835646	0.00405885	0.0114603	0.0197571	0.0106843	0.00993822	0	0	0.0211896	0	0.00492434	0.00113409	0.000626735	0.00032829	0.000895335	0	0.0332468	0.00196974	0.00244725	0.00143254	0	0.00191005	0.000149223	0.000537201	0.00101471	0	0.00226818	0.00101471	0	8.95335e-05	0	0.000746113	0	0	0	0
Sample345	OS2	patient	X	0.0581128	0.0284725	0	0	0.100318	0.0141758	0.00298015	0.0155048	0.0171157	0.0122428	0.00809472	0.00422859	0.0195723	0.0142966	0.00753091	0.0314929	0.0103097	0.00237606	0.0126455	0.00128871	0.0047924	0.00547702	0.0036245	0.00499376	0.000926262	0	0.117031	0.0115179	0.00322178	0.00410777	0.0191696	0.000845717	0	0	0.00716846	0	0.0590794	0.000885989	0	0.153759	0	0.0144577	0	0	0.00177198	0.0368894
Sample347	OS4	patient	O	0.0128316	0	0	7.0118e-05	0.083347	0	0	0.00114526	0.00626388	0.0325348	0	0.263854	0.00911534	0.000186981	0	0	0.00490826	0.0166647	0.196938	0.000397336	0.130653	0	0.0229286	0.0195396	0	0	0.0213393	0	0.000303845	0.0020568	0.00142573	0.000163609	0	7.0118e-05	0.00105177	0	0	0	0	0	0	0.00883487	0	0.0358537	0.000444081	0.0390557
Sample350	OS7	patient	X	0.136872	0	0	0	0.051094	0	0	0.00159125	0.000397812	0.0165589	7.45898e-05	0.0361014	0.0385132	0.00171556	0.00261064	0.0229488	0.0183988	0.0935356	0.196967	0	9.9453e-05	0	0.0041273	0	0.000969667	0	0.00556937	0.00278468	0.000124316	0.00101939	0.0268026	0.000174043	0	0	0.0117852	0	0.00159125	0.000845351	0	0.00979612	0.000298359	0.012009	0	0	0.00569368	0.0215813
Sample351	OS8	patient	X	0.00526169	0.036762	0	0.0146908	0.243574	0.1538	0.00344571	0.0282175	0.0467499	0.0549916	0.0542	0.0208372	0.0430481	0.0231188	0.0066586	0.0226998	0.0669585	0.0192773	0.010244	0.000861427	0	0.00328273	0.00214193	0.00263084	0.0002561	0	0.00863755	0	0.0130844	0.0199525	0.000558763	0.00488918	0.00160644	0.00395791	0.00169957	0.00202552	0.00328273	0.000372509	0	0.000162973	0	0.000232818	0.00225833	0	0.00540138	0.000232818
Sample352	OS9	patient	X	0.0913323	0.096043	0	0.00471071	0.287048	0.0156562	0	0.00989249	0.0248282	0.0122478	0.0103636	0.0165429	0.0639271	0.0778652	0.0117768	0.0186211	0.0332243	0.0193693	0.0389049	0	0	0.00121924	0.00872866	0.00509865	0.0080082	0	0.017485	0.0235258	0.00870095	0.00933828	0.00565285	0.0185934	0	0	0.00246619	0	0.000637331	0.00914431	0	0.00191199	0	0.00410109	0	0.0066227	0	0.00302039
Sample353	OS10	patient	X	0.0200236	0.00990216	0	0.0631916	0.101552	0.181275	0.01083	0.0149291	0.0218792	0.0657557	0.0549426	0.0117746	0.0282557	0.0233974	0.0440621	0.0327935	0.0604757	0.0233468	0.0131748	0.00226046	0.000303644	0.00377868	0.00760796	0.00526316	0.00313765	0	0.0205297	0.00037112	0.0190283	0.0118084	0.00242915	0.00760796	0.000236167	0.00651147	0.0338731	0.00160256	0.000725371	0.00219298	0	0	0	0	0.00659582	0.00330634	0.00106275	0.000910931
Sample085	OS15	patient	O	0.198657	0.102973	0	0	0.149706	0.0186124	0.0317794	0.0450328	0.0303965	0.00789443	0.0418924	0	0.0532442	0.0400196	0.0552322	0.13386	0.0164804	0.000259306	0.000144059	0.00605048	0	0.0169413	0.00740463	0	0.00746226	0	0.00893166	0	0.00262187	0	0	0.0110349	0	0	0.00132534	0	0	0.00397603	0	0	0	0	0	0	0	0
Sample086	OS16	patient	X	0.131227	0.00166763	0	6.0641e-05	0.0843213	0.011916	0.045693	0.00351718	0.0326855	0.0330493	9.09615e-05	0.0213759	0.0314727	0.0130075	0.0357782	0.0293806	0.0942664	0.0218308	0.0811983	0.0211334	0.000121282	0.000697371	0.00588217	0.0051848	0.0103696	0	0.0801067	0.0100361	0.00433583	0.0038507	0.0112489	0.00109154	0.000272884	0	0.0108851	0	0	0.00439647	0.0105212	0.000151602	0.000818653	0.0111276	0	0.0103393	0.00124314	0.00576089
Sample087	OS17	patient	X	0.130245	0.00931561	5.76818e-05	0.00115364	0.185505	0.0515387	0.0266201	0.0141609	0.0173045	0.0456551	0.00484527	0.0149107	0.0157471	0.047847	0.0327344	0.031898	0.0198714	0.017766	0.0539613	0.0168142	0.00311482	0.0014132	0.0102962	0.0183428	0.00954633	0	0.0197272	0.0150549	0.0110172	0.0164105	0.017218	0.00501831	0	0	0.0175929	0.0045857	0.00158625	0.00248032	0	0.00334554	0	0	0.000403772	0	0	0.00343207
Sample088	OS18	patient	X	0.0900888	0.0633047	0	0.000285317	0.278362	0.00278184	0.0103071	0.0144442	0.0259638	0.00784621	0.000499305	0.00114127	0.0119833	0.0523913	0.163808	0.0220051	0.0223974	0.00338814	0.0165127	0.109811	0	0.00192589	0.00185456	0.00527836	0.000784621	0	0.00445808	0.0242876	0.000178323	0.00046364	0	0.00238953	0	0	0.00592033	0.00413709	0	0.00296016	0.000213988	0	0	0	0.00427975	0.000320981	0.00378045	0.000677628
Sample289	OS19	patient	O	0.0615775	0.0491066	0	0.011694	0.121928	0.0146788	0.0243693	0.0206485	0.0140246	0.0141064	0.000899538	0.0441591	0.108721	0.0215071	0.000408881	0.0722084	0.032506	0.00654209	0.0428916	0.00453858	0.00453858	0.0010222	0.00355726	0.00143108	0	0	0.0320154	0.0172957	0.00253506	0.0191765	0.0134522	0.0020444	0.00147197	0.00245329	0.0854561	0.00278039	0.00764607	0.000735986	0	0.00629677	0	0	0	0	0	0.00731897
Sample290	OS20	patient	X	0.129556	0.00509762	0	0	0.127406	0.0176163	0.0565246	0.0160211	0.0974789	0.0284704	0.00371051	0.00350244	0.019038	0.0471616	0.0136283	0.0355793	0.00936297	0.0296147	0.0730312	0.0173735	0	0	0.0156396	0.0119985	0.0173042	0	0.042064	0.0294067	0.0278808	0.00402261	0.00398793	0.00828796	0	0.00371051	0.0248292	0	0.000208066	0.0166106	0	0.000173388	0.0118944	0	0	0.00058952	0.000173388	0.00769844
Sample291	OS21	patient	O	0.0574682	0.00245914	0	0.0626513	0.0804706	0.00419946	0.128027	0.00102149	0.0209594	0.000226998	0.00117282	0.00226998	0.00208081	0.0481235	0.0058641	0.0399516	0.00688559	0.00393462	0.0312878	0.0884156	0.00185381	0.000567494	0.000453995	0.00090799	0.0065451	0	0.24599	0.103738	0.00121065	0.000264831	0	0.00389679	0.000226998	0	0.00567494	0	0	0.0033293	0.00139982	0.000378329	0.00147548	0.00147548	0	0.00064316	0.000226998	0.0129767
Sample292	OS22	patient	X	0.128918	0.0267876	0	0.00269985	0.141784	0.0699852	0.0349715	0.0223582	0.145244	0.0269985	0.0326935	0.0209239	0.0342544	0.0762286	0.00611685	0.00961822	0.0593124	0.00818393	0.0385151	0.00759333	0	0.0107572	0.00337482	0.00784645	0.00350137	0	0.00375448	0.00527315	0.0122759	0.0132462	0.002278	0.0082683	0	0.00493567	0.00472474	0	0	0.001139	0	0.00329045	0	0	0	0	0.000464037	0.00168741
Sample293	OS23	HS	XXX	0.0465407	0.461348	0	0	0.327952	0.001648	0	0.029725	0.0240486	0	0.000274667	0	0.00643941	0.0561235	0	0.00772118	6.1037e-05	0	0	0	0	0.0112003	0.000122074	0	0.00354015	0	0	0.00292978	0	0	0	0.0149541	0	0	0	0	0	0.0036317	0	0	0	0	0	0	0	0
Sample294	OS24	HS	XXX	0.151358	0.0676329	6.39857e-05	0.00838212	0.181303	0.16745	0.00230348	0.022523	0.0145567	0.0191637	0.049109	0.00259142	0.0247944	0.0102057	0.0444061	0.0238347	0.0474454	0.0049269	0.0320568	0.0395751	0.00102377	0.00678248	0.00291135	0.00425505	0	0	0.00707042	0.0035512	0.00527882	0.00124772	0.000511885	0.00470295	0.000607864	0	0.000543878	0.00588668	0.000735835	0.000767828	0.00022395	0.000927792	0.000287936	0.000927792	0.000863807	0.00124772	0.00547077	0.0031033
Sample295	OS25	HS	XXX	0.335961	0.0804285	0	0.00130807	0.177155	0.0689033	0.0180301	0.0273987	0.0262674	0.00699993	0.0242876	0.000318179	0.00615145	0.039843	0.00473733	0.0528176	0.00494944	0.00208584	0.0186311	0.00629287	0	0.0124443	0.0124797	0.00572721	0.0016616	0	0.0119494	0.0141413	0.00420703	0.00183837	0.000353532	0.00155554	0.00010606	0.00208584	0.00346461	0.00144948	0.000494944	0.00547974	0.000494944	0.000247472	0.000282825	0	0	0.000212119	0	0.00289896
Sample296	OS26	HS	XXX	0.196619	0.00704686	0	0	0.26547	0.0121298	0	0.00269552	0.044091	0.0222958	0.0150179	0.00835612	0.00381224	0.0585313	0.00323463	0.0530248	0.0118988	0.0109361	0.0524086	0.00920328	0.00150179	0.00196388	0.00858716	0.0117063	0.00400477	0	0.0512534	0.0142478	0.00165582	0.0118603	0.0061997	0.00700836	0	0	0.00400477	0	0.00161731	0.0139397	0	0.00646925	0	0.00643074	0	0	0.00030806	0.0138627
Sample297	OS27	HS	XXX	0.10244	0.0392157	0	0.017537	0.158675	0.111435	0.0518346	0.0223905	0.0916974	0.0474989	0.0445221	0.0168252	0.0216139	0.0780431	0.0331327	0.0144956	0.037339	0.00925387	0.0146897	0.000647124	0.000517699	0.00427102	0.00317091	0.00705365	0.0245907	0	0.00187666	0.00666537	0.00271792	0.0135249	0	0.00342975	0	0	0.00271792	0	0.00226493	0.00355918	0	0	0	0	0	0	0	0.00116482
Sample298	OS28	HS	XXX	0.0131327	0.0528125	0	0	0.745463	0	0	0	0.000563634	0.00918724	0	0.000225454	0	0.128621	0	0.00124	0.0120618	0.000563634	0.00574907	0	0.000225454	0	0	0	0.000450907	0	0	0	0.00140909	0.00016909	0.00264908	0	0	0	0.00253635	0	0.000789088	0.0016909	0	0	0	0.000225454	0	0.00101454	0	0.000281817
Sample299	OS29	HS	XXX	0.234102	0.0307143	0	0.0066355	0.126426	0.0726386	0.00909868	0.0095511	0.0979742	0.0388076	0.0176947	0.000804303	0.0269442	0.0426281	0.0163374	0.021113	0.0261398	0.0141256	0.0404162	0	0.000502689	0.0029156	0.0183482	0.0178455	0.0123159	0	0.00950083	0.0194038	0.0225708	0.00301614	0.0130699	0.00542905	0.000603227	0.00236264	0.00718846	0	0.000402152	0.00502689	0	0.000301614	0	0.00045242	0	0	0	0.000603227
Sample300	OS30	HS	XXX	0.0276702	0.0219426	0	0.0696999	0.32938	0.0499355	0.0124234	0.0234753	0.00540497	0.0142788	0.018635	0.00314618	0.0437238	0.00709906	0.0166989	0.0157309	0.153275	0.00258148	0.018151	0.0253308	0.00193611	0	0.00121007	0.00379155	0.000564698	0	0.00976121	0.00314618	0.00354953	0.00298483	0.000806712	0.00459826	0	0	0.00250081	0	0.00233946	0.000645369	0.00919652	0.00274282	0	0	0	0.00959987	0.00266215	0.00290416
Sample301	OS31	HS	XXX	0.147662	0.208237	0	0.000471765	0.369675	0	0.0166533	0.0267962	0.0199557	0.00287777	0	0	0.00868047	0.0411851	0.0448177	0.0167948	0.00570835	0.00976553	0.004812	0.0131622	0	0.0158985	0.00207577	0.00679341	0	0	0.00726518	0.00268906	0	0	0	0.00547247	0	0	0.00103788	0	0	0.00231165	0	0	0.000188706	0	0.000471765	0	0.00169835	0.00113224
Sample302	OS32	HS	XXX	0.206726	0.0199288	0	0.000676157	0.163345	0.0181495	0.00117438	0.0176512	0.0539502	0.0441637	0.00227758	0.00494662	0.00846975	0.0469395	0.00544484	0.00975089	0.0580783	0.0208541	0.0429893	0.0176512	0.00533808	0.000711744	0.00939502	0.0195018	0.0102847	0	0.0118505	0.0114947	0.01	0.00384342	0.00597865	0.00320285	0.00330961	0	0.0431673	0	0.00185053	0.00800712	0	0.00377224	0	0.00088968	0.000498221	0.00380783	0.00128114	0.00800712
Sample303	OS33	HS	XXX	0.0424868	0.0769947	0	0.0378696	0.196436	0.110814	0.0492102	0.0175375	0.0298906	0.0113811	0.0215067	0.00712839	0.0364925	0.0101661	0.0102066	0.0279465	0.0615634	0.00826245	0.0232483	0.0228028	0	0.00481977	0.00534629	0.00777643	0	0	0.0241393	0.00162009	0.00583232	0.0104496	0.000243013	0.00376671	0.00198461	0	0.00234913	0.00141758	0.00562981	0.000202511	0	0	0	0	0.00623734	0.000162009	0.009113	0.00275415
Sample304	OS34	HS	XXX	0.0641232	0.00343319	0	0.0143419	0.181959	0.00708788	0.0470679	0.00548203	0.0383742	0.0156155	0.00404231	0.00326707	0.00670026	0.031231	0.0270779	0.0059804	0.0600808	0.00564815	0.0241431	0.0249183	0.00232571	0.00354394	0.00260258	0.00116286	0.00121823	0	0.0411983	0.00620189	0.00227034	0.000442992	0.00348857	0.0029902	0.00193809	0	0.000885985	0	0.0278531	0.00326707	0	0.0317847	0	0.00132898	0	0.019104	0.00719863	0.0713772
Sample305	OS35	patient	X	0.0661765	0.0488731	0	0.00139866	0.213795	0.129156	0.0105898	0.0202605	0.14542	0.0148657	0.0504316	0.00471547	0.045876	0.0757673	0.0112692	0.0226582	0.0118286	0.00619405	0.0314898	0.00515505	0	0.00991049	0.001039	0.00255754	0.00679348	0	0.00159847	0.00251758	0.00671355	0.000159847	0.00339674	0.00567455	0	0.00327685	0.0079124	0	0.00163843	0.00403613	0	0.000639386	0	0	0.000679348	0	0	0
Sample306	OS36	patient	O	0.0427411	0.00443652	0	0.0335512	0.123589	0.0520499	0.00316894	0.0112498	0.0223411	0.0125173	0.00463458	0.027451	0.0392157	0.0185779	0.0142999	0.0468212	0.0526441	0.0219846	0.129095	0.0246782	0.000198059	0.00415924	0.003367	0.0083977	0.0026936	0	0.0574371	0.00530798	0.02143	0.00455536	0.00673401	0.00380273	0.0090711	0.00514953	0.0401664	0	0.0152109	0.00645672	0	0.000277283	0.00384235	0.033472	0	0.00142602	0.000792236	0.0110517
Sample308	OS38	patient	X	0.0655159	0.0577044	0	0	0.151695	0.0587754	0	0.0121582	0.0690437	0.0681618	0.048885	0.0138591	0.0623031	0.0586494	0.0049137	0.0213557	0.0517198	0.0151821	0.0466171	0.00541766	0	0.0115913	0.00705556	0.000692957	0.0148671	0	0.0401915	0.00138591	0.0178279	0.00403175	0.00516568	0.00850447	0.0032128	0	0.00144891	0	0.00176389	0.00365377	0	0.00283482	0	0.00434673	0.000818949	0	0.0016379	0.0134812
Sample309	OS39	patient	X	0.0609836	0.0203664	0	0.000694311	0.161389	0.083163	0.0178978	0.0113404	0.0846287	0.0485246	0.027271	0.00829315	0.0509932	0.0444359	0.00871745	0.0336741	0.0699325	0.0052459	0.0439344	0.0289682	0.000385728	0.0027001	0.00621022	0.00702025	0.00767599	0	0.00999036	0.0143877	0.0225265	0.00906461	0.0016972	0.00300868	0.00239151	0.00644166	0.00979749	0.000771456	0.00219865	0.00644166	0	0	0.00100289	0	0.0158534	0.00115718	0.000231437	0.00216008
Sample310	OS40	patient	O	0.00163684	0.00286448	0	0	0.114877	0.0124623	0	0.000297608	0.0036085	0.00598936	0.0441948	0.100368	0.061456	0.137123	0	0.0102303	0.206428	0.0112719	0.121684	0	0.00264127	0	0.000520814	0.000595216	0	0	0.000446412	0	0.000148804	0.060154	0.00197165	0	0	0	0.0353409	0	0.000855623	0	0	0.000260407	0	0.00297608	0	0	0.000669618	0.000855623
OS-43	OS43	patient	X	0.0463988	0.00314875	0	0.019544	0.125697	0.017662	0.20105	0.00839667	0.0443721	0.00933768	0.00148389	0.00137532	0.00510315	0.0544336	0.0128484	0.078755	0.000723851	0.00966341	0.0365183	0	0	0	0.0163228	0.00213536	0.0034021	0.0198697	0.134709	0.0365907	0.0191097	0.00162866	0.00224394	0.00441549	0	0	0.00365545	0	0.00199059	0.00412595	0	0.000361925	0.0189649	0.0111473	0	0	0	0.0224756
OS-44	OS44	patient	X	0.150369	0.0151176	0	0.00187135	0.158184	0.079661	0.0175027	0.0159615	0.00693502	0.021649	0.00906322	0.0236304	0.0515173	0.0289876	0.00572414	0.00554067	0.192529	0.049279	0.051554	0.0217958	0.00788904	0.00124757	0.00876968	0.0113382	0.00256852	0.000990717	0.000403625	0.00532052	0.00282538	0.00260522	0.00297215	0.000843944	0.00201813	0	0.0048802	0	0.000733864	0.000623785	0	0.000183466	0	0.00965031	0	0	0	0.000477012
OS-45	OS45	patient	X	0.0196821	0.033642	0	0.0804147	0.401824	0.145902	0	0.0234416	0.0253766	0.0105321	0.0203179	0.000552868	0.0197097	0.0212854	0.00129924	0.0100069	0.038839	0.00627505	0.028528	0.00644091	0	0.0111126	0.00284727	0.000138217	0	0.00259848	0.00884589	0.00351071	0.00621977	0.00762958	0.000331721	0	0.00212854	0.0174706	0.00345543	0.000967519	0.00434001	0.000414651	0	0.000608155	0	0.00176918	0	0	0	0.00445059
OS-46	OS46	patient	X	0.178508	0.0295305	0	0.00129354	0.129985	0.0277007	0.0296567	0.00918097	0.246971	0.0324647	0	0.000788743	0.0189298	0.0661282	0.0176363	0.0313604	0.0196555	0.00438541	0.0456209	0.00135664	0	0.00236623	0.00473246	0.00145129	0.0205389	0.000788743	0.0116103	0.0191191	0.01934	0.00268173	0.00107269	0.00224003	0.000315497	0	0.00353357	0	0.00110424	0.00138819	0	0.000283948	0	0	0	0	0	0
OS-47	OS47	patient	X	0.0345858	0.0425518	0	0.0685741	0.187865	0.0327934	0.135356	0.013675	0.159254	0.0124801	0.0162639	0	0.0134095	0.0584174	0.0467339	0.0217074	0.0165959	0.011949	0.0559612	0.00252257	0	0.00252257	0.00557621	0.0023898	0.00404939	0.000531067	0.00298725	0.0357807	0.00312002	0.000398301	0	0	0	0	0.00849708	0	0	0.00112852	0	0	0	0	0.00112852	0	0	0
OS-48	OS48	patient	O	0.335122	0.00628129	0	0.0660765	0.0837133	0.0812545	0	0.042829	0.06136	0.020811	0	0.00283888	0.0169438	0.0221745	0	0.00514127	0.0186651	0.000894134	0.0653612	0.00619188	0	0.0114896	0.00239181	0.00221298	0.0246111	0.00936606	0.00871781	0.0187321	0.00205651	0.00406831	0.00212357	0.000648247	0	0	0.000760014	0	0	0.000178827	0	0.00020118	0	0.000983548	0	0.00118473	0	8.94134e-05
OS-49	OS49	patient	X	0.0298014	0.0187744	0	0.0151848	0.101981	0.0256178	0.0345531	0.00255662	0.133512	0.02913	0.00645611	0.00415774	0.0060171	0.0309119	0.0646128	0.12685	0.00715337	0.0171991	0.0750975	0.00991659	0	0.0013687	0.00227255	0.00774733	0.00284069	0.00508742	0.125249	0.0136611	0.00916768	0.000955504	0.00307311	0.00653358	0	0	0.00547478	0	0.000439016	0.00188518	0	0.00648194	0	0.0162436	0	0	0.000154947	0.0152364
OS-50	OS50	patient	X	0.0281737	0.099736	0	0.00436765	0.22431	0.0972162	0.00280778	0.0147108	0.14778	0.0776338	0.0341733	0.00446364	0.0280538	0.0739141	0.025198	0.0147828	0.0176626	0.00242381	0.0147828	0.00239981	0.000527958	0.0109671	0.00105592	0.00314375	0.00201584	0	0.0131989	0.00311975	0.00655148	0.000719942	0.000263979	0.00271178	0.000215983	0	0.00146388	0	0.000527958	0.000959923	0.0187665	0.000527958	0	0	0.00143988	0.000143988	0.00196784	0
OS-52	OS52	patient	X	0.0474468	0.0156846	0	0.0443021	0.105704	0.17312	0.00357718	0.0156846	0.0167853	0.0501199	0.0507095	0.00896262	0.0108102	0.00652541	0.00499233	0.0880145	0.0603797	0.0135225	0.0113605	0.0419828	0.00393097	0.00695782	0.00393097	0.00353787	0	0	0.0159597	0	0.00625025	0.0109281	0.00424545	0.000196549	0.00562129	0.000589646	0.016117	0.00165101	0.00668265	0.000314478	0	0.0142694	0.00113998	0	0.00117929	0.00428476	0.00314478	0.00538543
OS-53	OS53	patient	O	0.113346	0.00259237	0	0	0.119343	0.000499735	0	0.00790205	0.110754	0.0559078	0.00849549	0.0279227	0.0273292	0.0853921	0.0273605	0.0361058	0.0118687	0.0279539	0.0372927	0	0.000874535	0.000843302	0.0359809	0.00918262	0.0158041	0	0.0309835	0.024893	0.022082	0.0395727	0.0261111	0.00290471	0	0	0.00409158	0	0.00949496	0.0109317	0	0.00480994	0	0	0	0.013649	0.000249867	0.0113065
OS-54	OS54	patient	O	0.0387159	0.0112908	0	0.00344067	0.120691	0.0268907	0.0021713	0.005779	0.0142638	0.0156668	0.0115246	0.0175374	0.0923303	0.00921967	0.0029396	0.0213121	0.257449	0.0611638	0.0113576	0.00136959	0.00167023	0.00113576	0.00230492	0.00300641	0.000734901	0	0.0194081	0.00263896	0.00233832	0.000668092	0.00965393	0	0	0.000734901	0.00845136	0	0.000668092	0.000400855	0.0344735	0.00126937	0	0.0029062	0	0.0153995	0.00193747	0.00150321
OS-55	OS55	patient	X	0.131395	0.0938586	0	0.00478238	0.23881	0.123654	0.00454154	0.0460692	0.0838466	0.0196456	0.0236367	0.000619302	0.0261483	0.0212627	0	0.00829176	0.077103	0.0079133	0.0299673	0.00402546	0.000240839	0.00254602	0.00337175	0.00602099	0.0030621	0	0.00430071	0.00388784	0.00712197	0.00240839	0.00134182	0.00103217	0.000928952	0	0.00233958	0	0	0.00392224	0	0.000309651	0	0	0	0	0.000481679	0
OS-56	OS56	patient	X	0.0188031	0.00918692	0	0.0112475	0.192954	0.110329	0.0137661	0.025586	0.053576	0.0354884	0.0272745	0.0294783	0.036948	0.0308806	0.000372056	0.116625	0.0273032	0.0134226	0.0210641	0.0332561	0	0.00369194	0.00300507	0.00223233	0	0	0.00248991	0	0.0110758	0.063965	0.000457915	0.00100169	0	0	0.0147964	0.0588707	0	0.000400675	0	0	0	0	0.00168856	0	0	0
OS-57	OS57	patient	X	0.390883	0.0055672	0	0.000294734	0.0701795	0.0177823	0.0124443	0.00252161	0.179886	0.00399528	0.00252161	0.00199764	0.000753209	0.0535434	0.000491223	0.0463715	0.0194852	0.0224325	0.00478124	0.0298664	0.000884202	0	0.00635316	0.000294734	0.0149987	0	0.0168981	0.0332395	0.00995546	0.000196489	0.000294734	0.00442101	0	0	0.00641865	0	0	0.0105449	0	0	0.0125753	0.000261986	0	0.000523972	0.000261986	0.00337307
OS-59	OS59	patient	O	0.0327169	0.0115906	0	0.0887112	0.0328774	0.0300199	0.118121	0.00118795	0.0692545	0.0132601	0.00237591	0.000353175	0.0084441	0.0556412	0.113562	0.0404546	0.0133565	0.0405831	0.0258781	0.104123	0	0.00173377	0.0119759	0.0121043	0.0106916	0	0.0411931	0.0110127	0.00584345	0.00263276	0.00138059	0.00523342	0.000256855	0.000866885	0.00568291	0.00160534	0	0.00260065	0.00455917	0	0	0	0.00150902	0.000481603	0.0263276	0.015925
OS-60	OS60	patient	X	0.181536	0.0520693	0	0	0.152728	0.0398704	0	0.0156105	0.350563	0.00106827	0.00399738	0	0.00885627	0.0797753	0	0.0252249	0	0	0.0202626	0	0	0.00682312	0.000241221	0	0	0	0.00682312	0.0178504	0.000861505	0.00330818	0	0.00437644	0	0	0	0	0	0.00589269	0	0	0	0	0	0	0	0
OS-62	OS62	patient	X	0.217877	0.0739193	0	0	0.205726	0.018032	0.0618581	0.0127478	0.0596191	0.00818008	0.0041796	0.000477669	0.0269584	0.0321829	0.00540363	0.0361237	0.019883	0.000806066	0.011673	0.148376	0.00020898	0	0.00158228	0.0037915	0.00385121	0	0.00262718	0.00818008	0.000716503	0.000895629	0.000955338	0.00994149	0	0.000597086	0.00656795	0	0	0.00423931	0	0	0	0	0	0	0.000149272	0
OS-63	OS63	patient	X	0.0479101	0.0289969	0	0.0188088	0.300888	0.0112853	0.00219436	0.0191745	0.0254963	0.016092	0.00882968	0.00893417	0.0742424	0.069906	0.0220481	0.0284222	0.14441	0.0256531	0.00783699	0.0190178	0.00412748	0.007628	0.00276907	0.00449321	0	0	0.00517241	0.000626959	0.00329154	0.0077325	0	0.00172414	0	0	0.0214211	0	0	0.000679206	0	0	0	0.000417973	0	0.00229885	0.00360502	0
OS-64	OS64	HS	XXX	0.062093	0.0636447	0	0.0585465	0.158294	0.110166	0.00886648	0.0320024	0.146352	0.0215843	0.0215843	0.0157934	0.0224987	0.0444709	0.00446095	0.0255742	0.0453853	0.0152947	0.0194508	0.0103627	0	0.00767504	0.0107229	0.00684381	0.00138539	0.00307556	0.0053753	0.00218891	0.00886648	0.0125239	0.000886648	0.00113602	0.00299244	0.00748109	0.00135768	0.00182871	0	0.00196725	0	0.000387908	0	0	0.00102519	0	0.00207808	0
OS-65	OS65	HS	XXX	0.376505	0.0210125	0	0.0367412	0.16254	0.0898255	0.0111207	0.0219034	0.0687823	0.00316417	0.00967682	0.000430081	0.0299828	0.0635906	0.0238081	0.0170804	0.0101376	0.00251905	0.00488449	0	9.21602e-05	0.00242689	0	0	0.000399361	0.00758786	0.00018432	0.00264193	0.00322561	0.00427009	0	0.0104755	0	0	0.0018432	0	0	0.0016896	0	0	0	0	0	0	0	0
OS-66	OS66	HS	XXX	0.203564	0.0119373	0	0.00588458	0.156278	0.0332058	0.00857467	0.0234542	0.0393426	0.0471187	0.00794418	0.010298	0.0280778	0.0387542	0.0397629	0.0202598	0.0669161	0.00361481	0.0476231	0.0476651	0	0.0024379	0.0214367	0.0234122	0.00849061	0.00155521	0.0143752	0.0042453	0.0188727	0.0047497	0	0.00378294	0.00634694	0.00407717	0.00147114	0	0.00159724	0.00348871	0.000966752	0	0	0	0.00323652	0	0	0.00176537
OS-67	OS67	HS	XXX	0.403115	0.020786	0	0.0102183	0.139825	0.0167686	0.000524017	0.0276274	0.0537409	0.0122853	0.00887918	0.0151674	0.00850073	0.0321689	0.0367394	0.00582242	0.0513828	0.0294905	0.0230859	0.00730713	0	0.0124891	0.00471616	0.0159825	0.00055313	0.00291121	0.00116448	0.00669578	0.000524017	0.00177584	0.00387191	0.0130713	0	0.00812227	0.00069869	0	0	0.003377	0	0	0	0	0.00346434	0	0.000611354	0.00014556
OS-68	OS68	HS	XXX	0.204625	0.0136769	0	0.00412422	0.176249	0.0248863	0.0202334	0.0226303	0.0499136	0.00789594	0.0251683	0.0117382	0.00754345	0.124714	0	0.145158	0.00444147	0.00497021	0.0114914	0.040643	0	0.00363072	0.0153689	0.00525221	0.0063802	0.00137474	0.0148049	0.0137474	0.00133949	0.000493496	0.00133949	0.00415947	0	0.00613346	0	0	0.000387747	0.0121612	0	0.000176249	0	0	0	0.000493496	7.04995e-05	0.000528746
OS-69	OS69	HS	XXX	0.128365	0.0159807	0	0.000964034	0.348424	0.0342974	0	0.0419726	0.0774194	0.0157582	0.00181683	0.00155729	0.0420467	0.046904	0.0352614	0.0190953	0.0155729	0.00192807	0.0269188	0.0162773	0.000296626	0.0197998	0.00270671	0.00719318	0.0140156	0.0137189	0.00808306	0.0199852	0.00140897	0.000815721	0.00129774	0.00248424	0	0.00159436	0.00307749	0	0.000815721	0.00496848	0	0.00385614	0	0.00266963	0	0	0.00063033	0.00237301
OS-70	OS70	HS	XXX	0.0858222	0.0254949	0	0.0343079	0.084773	0.0189201	0.0353221	0.00293768	0.06956	0.045569	0.0218927	0.00905784	0.0190949	0.0485417	0.00821851	0.0574246	0.0854725	0.0364062	0.0448346	0	0.000629503	0.000944254	0.0166119	0.0233965	0.00681961	0.00507099	0.0335735	0.0130097	0.0349724	0.00167867	0.00559558	0.020214	0	0	0.00258796	0	0.00419668	0.00517591	0.00653983	0.00363713	0	0.00150381	0	0	0.00143387	0.00926768
OS-71	OS71	HS	XXX	0.205371	0.0596398	0	0.000202365	0.172588	0.0402128	0.0141944	0.0109277	0.0465439	0.0207858	0.0126044	0.00164783	0.0118817	0.0491168	0.0721575	0.0302391	0.0383626	0	0.0727357	0.0068804	0.000260183	0.00144546	0.00760313	0.00644676	0.0119395	0.00167674	0.0304125	0.0215374	0.011477	0.000809459	0.000809459	0.0018791	0.000289093	0	0.000491457	0	0.00112746	0.0037582	0	0.00329565	0	0.000722731	0	0.00199474	0.000693822	0.00589749
OS-72	OS72	HS	XXX	0.0718065	0.0813728	0	0.0546172	0.302682	0.0344085	0.025769	0.0204777	0.0902514	0.0111207	0.0100146	0.00795193	0.0202386	0.0434367	0.0168007	0.0231084	0.0346178	0.0144689	0.0185645	0.0188036	0	0.00630773	0.00158441	0.00947655	0.000687573	0.0048429	0.00660668	0.00334818	0.00606858	0.000986518	0.000777256	0.0043048	0.00463364	0	0.00385639	0	0.00143493	0.00328839	0.00729425	0.000747362	0	0	0	0.00191325	0.0027204	0.00152462
OS-73	OS73	HS	XXX	0.0494238	0.0215673	0	0.0105038	0.140468	0.0218637	0.0351663	0.0105038	0.0492921	0.031676	0.00329272	0.00875864	0.0241027	0.0319723	0.0164636	0.15973	0.0598288	0.012677	0.0399737	0.0385249	0.000889035	0.00214027	0.00293052	0.00444518	0.00200856	0.00335858	0.0523872	0.000921962	0.0442213	0.00154758	0.000921962	0.00095489	0.00451103	0.00138294	0.00184392	0.001811	0.00928548	0.000987817	0.00460981	0.0003622	0.000493908	0	0	0.00727692	0.00734277	0.00698057
OS-74	OS74	HS	XXX	0.162722	0.00435659	0	0.00975356	0.1636	0.0617075	0.0614149	0.00487678	0.0676897	0.00552702	0.00282853	0.00104038	0.00146303	0.0838156	0.0150855	0.0563431	0.0232785	0.00087782	0.0485402	0.090513	0.000260095	0.000812797	0.0113792	0.00221081	0.0166786	0	0.028708	0.0336498	0.00991612	0.00250341	0.00162559	0	0	0	0.00269848	0	0.00256844	0.00695754	0	0.000162559	0	0	0	6.50237e-05	0.000195071	0.000422654
OS-75	OS75	HS	XXX	0.0376634	0.106893	0	0.0232785	0.43606	0.0388762	0	0.0755963	0.0164735	0.009399	0.0262094	0.000336882	0.0703746	0.0382361	0.00202129	0.011454	0.0277591	0.000437946	0.00373939	0.00872524	0	0.011555	0.000471635	0.000134753	0	0.00212236	0.00117909	0	0.00262768	0.000269505	0.000235817	0.00289718	0.000235817	0.0138458	0.00074114	0.000269505	0	0.000303194	0	0.000235817	0	0.000134753	0	0	0	0.000437946
OS-76	OS76	HS	XXX	0.235316	0.0348488	0	0.0122587	0.188019	0.0356703	0.0396512	0.0112161	0.0575969	0.00660327	0.00436005	0.000442324	0.0160816	0.0555117	0.0390509	0.0824303	0.0069824	0.00666646	0.0229693	0.0264447	0.000189567	0.00189567	0.0107422	0.00837256	0.0011374	0.00669805	0.0319737	0.0116268	0.0155761	0.000663486	0	0.000631892	0	0.00170611	0.00148495	0	0.00101103	0.00268554	0.000284351	0.000252757	0	0	0	0.00104262	0.000600297	0.00505513
OS-77	OS77	HS	XXX	0.0863298	0.0374215	0	0.00325404	0.199278	0.0414565	0.026195	0.0213791	0.0437994	0.0168234	0.0299697	0.0126908	0.0342976	0.0525203	0.0236244	0.0252514	0.020533	0.0281149	0.0867853	0.0182226	9.76213e-05	0.00439296	0.0121376	0.0315968	0.0141876	0.00315642	0.00807003	0.0168234	0.00497869	0.00276594	0.00211513	0.0061176	0.000227783	0.0108034	0.0151964	0	0.000260323	0.00696365	0	0	0.00396993	0	0.00393739	0	0.0129186	0.00598744
OS-78	OS78	HS	XXX	0.0975858	0.0166078	0	0.0888199	0.149091	0.0179346	0.0350636	0.030041	0.13227	0.0140254	0.0165604	0.00298515	0.0179583	0.045867	0.0405364	0.0120117	0.027198	0.0200194	0.0478334	0.0126987	0	0.0087659	0.00779455	0.0168684	0.00279561	0.0042408	0.0128882	0.00244024	0.0090502	0.00111351	0.00478571	0.0134805	0.000497524	0	0.000805515	0.000639674	0.00656258	0.00696534	0	0.00514108	0	0	0.00210856	0	0.000379066	0.00300884
OS-79	OS79	HS	XXX	0.0457915	0.00756422	0	0.0721901	0.216976	0.153214	0.0426947	0.00893492	0.0837648	0.0258402	0.0180221	0.00263986	0.0238095	0.0117271	0.0113209	0.0245203	0.0642197	0.0161438	0.0189867	0.0106102	0.000253833	0.00345213	0.00157376	0.0018276	0.000355366	0.00507666	0.00512742	0.00142146	0.0105087	0.00456899	0.00131993	0.00101533	0.000203066	0	0.00634582	0.000558432	0	0.000761499	0	0	0	0	0.00487359	0.00111686	0.0187329	0
OS-80	OS80	HS	XXX	0.034921	0.0641635	0	0.0148839	0.240895	0.0401991	0.079948	0.020062	0.113668	0.00760456	0.0178357	0.00697919	0.036672	0.0305433	0.0475285	0.0105313	0.113568	0.0162848	0.0179608	0.00545327	0	0.0105313	0.00217631	0.00685411	0.00667901	0	0.00172604	0.0138083	0.00412748	0.00035021	0.00110066	0.00185111	0	0.00120072	0.0018261	0	0.000275165	0.00172604	0	0	0	0	0	0	0	0
OS-81	OS81	HS	XXX	0.0900031	0.0908336	0	0.0149194	0.105667	0.0487386	0.0313851	0.0128576	0.0464477	0.015893	0.0169812	0.010309	0.0164085	0.0516022	0.0338192	0.0527763	0.0540935	0.0192434	0.0821569	0.0226798	0	0.00177544	0.00701584	0.00352224	0.00151771	0	0.00320724	0.00781765	0.00363678	0.00512586	0	0.00111681	0	0.00151771	0.0488531	0.00409496	0	0.00266315	0	0	0.000314997	0.000229089	0.0157498	0	0.0464763	0
OS-82	OS82	HS	XXX	0.100865	0.15117	0	0	0.183898	0.0166577	0.00877529	0.0357899	0.0642841	0.013265	0.00801	0.00372439	0.0210199	0.101605	0.00704064	0.0176016	0.0446417	0.0111222	0.0975485	0.0010714	0.000306115	0.00869876	0.00145404	0.00673452	0.0139282	0	0.00331624	0.0224994	0.00535701	0.00438764	0.000433662	0.00206627	0	0.00887732	0.00658146	0	0.000178567	0.00737226	0	0	0	0	0.00234688	0	0.00732124	0
OS-83	OS83	HS	XXX	0.0380165	0.0492326	0	0.000649351	0.131848	0.0861275	0.00118064	0.00971074	0.0984357	0.106287	0.0653483	0.00392562	0.0393152	0.0955136	0.00466352	0.0474911	0.0181523	0.0294569	0.0249115	0.0020366	0.00112161	0.00247934	0.0075856	0.00752656	0.000855962	0	0.0053719	0.00200708	0.00823495	0.0467828	0.0033353	0.010124	0	0.000708383	0.00557851	0.000767414	0	0.00188902	0	0	0.0012987	0	0	0.000590319	0.00357143	0
OS-84	OS84	HS	XXX	0.115436	0.0132094	0	0.00686773	0.222398	0.0508504	0.0653165	0.0158396	0.10965	0.0238179	0.00952715	0.00362382	0.0303934	0.0608452	0.0118359	0.0329359	0.0297504	0.00339003	0.0310363	0.00432521	0.00254252	0.00151967	0.00996552	0.00882576	0.0211	0	0.0243731	0.0132094	0.0163072	0.00184114	0.00327313	0.00213338	0.00111053	0.00157812	0.00780291	0	0.00166579	0.0123911	0	0.000146122	0.000175346	0	0	0	0	0.00151967
OS-85	OS85	HS	XXX	0.110129	0.015791	0	0.0040104	0.303005	0.0159163	0.0221512	0.00905474	0.115205	0.0101827	0.00592161	0	0.0184854	0.0796441	0.0389134	0.0526052	0.000908607	0.0222139	0.065733	0.00476235	0	0.00181721	0.0104333	0.0134098	0.0135351	0	0.0113419	0.00770749	0.00319579	0	0.000532632	0.0128772	0	0	0.00338378	0	0.000407306	0.00573362	0	0	0.00971269	0	0	0	0	0
OS-86	OS86	HS	XXX	0.16163	0.055757	0	0.00632264	0.248629	0.0756857	0.00700449	0.018596	0.0853866	0.0133891	0.0165504	0.013761	0.0384627	0.060468	0.0149388	0.014009	0.0288238	0.0079033	0.0547032	0.00756237	0.000216953	0.00861615	0.00471099	0.00973191	0.0119634	0	0.00554781	0.00433907	0.00359523	0.000991787	0.00130172	0.000247947	0	0.00117775	0.000774833	0.000309933	6.19867e-05	0.00319231	0	0	0	0	0	0	0	0
OS-87	OS87	HS	XXX	0.0776112	0.0870106	0	0.0092081	0.366578	0.0622563	0.00471168	0.0359953	0.00959078	0.00966253	0.0419985	0.0008371	0.0176987	0.0806486	0.0442467	0.0327904	0.0123412	0.00373108	0.00679247	0.00215254	0.00016742	0.0157614	0.00184162	0.000956686	0	0	0.00416158	0.00777307	0.00107627	0.000526177	9.56686e-05	0.0155701	0	0.00530961	0.000693597	0	0	0.000478343	0	0	0.000191337	0	0	0.000287006	0	0.000287006
OS-88	OS88	HS	XXX	0.130044	0.0817502	0	0.000901871	0.380473	0.024176	0.00474209	0.0134699	0.0889652	0.0098333	0.0252524	0.00011637	0.0136153	0.0863468	0.0255142	0.0224886	0.00416024	0.00136735	0.00619672	0.00657493	0.000320019	0.00520758	0.00174556	0.00206557	0.00256015	0	0.00916417	0.00445117	0.0107352	0.000349111	0	0.0130626	0.000203648	0.0118116	0.0007855	0	0.000320019	0.0035493	0	0	0	0	0	0	0	0.000494574
OS-89	OS89	HS	XXX	0.00747647	0.152568	0	0.00205528	0.422197	0.158316	0.000744668	0.0659776	0.0356249	0.0051531	0.0407185	0.000893602	0.016621	0.0123317	0.00297867	0.00473609	0.0166806	0.000327654	0.0140593	0.00142976	0.000268081	0.0236804	0	0.000595735	0	0	0.000327654	0	0.000625521	0.00139998	0	0	0	0	0.00259145	0	0	0	0	0	0	0	0	0	0	0
OS-90	OS90	HS	XXX	0.056717	0.00724111	0	0	0.0942253	0.0234503	0.0204811	0.00230261	0.0935284	0.0161183	0	0.00193904	0.00251469	0.030449	0.0430528	0.0522026	0.0156032	0.00466582	0.0254802	0.0707447	0	0.00060595	0.00705932	0.00505969	0.00333273	0	0.222475	0.0230564	0.0143004	0.00339332	0.00696843	0.00306005	0.0405381	0	0.00181785	0.000878628	0.0211174	0.015482	0	0.00206023	0	0.00384779	0	0	0	0.00602921
OS-91	OS91	HS	XXX	0.0151464	0.0228372	0	0.0732469	0.125101	0.187769	0	0.0271024	0.0172958	0.0124597	0.0248858	0.00238447	0.0115193	0.00601155	0.0263299	0.0374798	0.0659592	0.00416443	0.0116873	0.154285	0.00057093	0.00104111	0.00198146	0	0.000403009	0	0.0739186	0.00141053	0.00497045	0.0182362	0.000369425	0.00137695	0.0112843	0.00144412	0.00322407	0.000638098	0.00392934	0.000503761	0	0.00057093	0	0.00218297	0	0	0.00446668	0.00214938
OS-92	OS92	HS	XXX	0.0826457	0.0415577	0	0.160864	0.228584	0.00529952	0.00358892	0.00425974	0.140504	0.00140873	0.00120749	0.000100624	0.00955927	0.0695311	0.00711075	0.0972027	0.00167706	0.00103978	0.00865365	0.00929094	0.000134165	0.00077145	0.000536661	0.000167706	0.0025156	0	0.028443	0.00650701	0.000637284	0.000134165	0	0.0700342	0.000201248	0.00120749	0.00103978	0.000436037	0	0.00181123	0	0.000570202	0	0.00446099	0	0.000167706	0	0.000234789
OS-93	OS93	HS	XXX	0.178361	0.0245325	0	0.0185852	0.325756	0.0562704	0.0271344	0.011723	0.113713	0.0123806	0.00777721	0.000114371	0.0042889	0.0418311	0	0.0226168	0.000686224	0.0145823	0.0522674	0.0085778	0	0.000800595	0.00491794	0.00609024	0.00417453	0	0.0117802	0.0241322	0.00348831	0.00162978	0	0.0081775	0	0.00128667	0.00142963	0	0.0015726	0.00263053	0	0	0	0	0	0	0	0
OS-94	OS94	patient	X	0.0540921	0.0165868	0	0.0864911	0.139738	0.0666995	0.0183477	0.0266939	0.0698338	0.0425412	0.0210945	0.0136639	0.023771	0.0308846	0.0265883	0.0115861	0.106881	0.0128187	0.0365897	0.0164108	0.00464854	0.00440203	0.00264122	0.00288773	0	0	0.0166573	0.000528243	0.00809973	0.00161995	0.00144387	0.000809973	0	0	0.0428934	0	0.00581068	0.00225384	0	0	0	0.00362727	0.00619806	0	0.00788843	0
			X=without metastasis
			O=with metastasis
[truncated: 164 more columns]

## Sheet: Table S10
Chi-square and Fisher's exact test
		Smoking
		Data analyzed	cancer	healthy	Total	P value and Odds ratio
		smoker	14	8	22	P value	0.1331
		non-smoker	25	34	59	Odds ratio	2.38
		Total	39	42	81	95% CI	0.8621 to 6.811
		Sex
		Data analyzed	cancer	healthy	Total	P value and Odds ratio
		male	23	25	48	P value	>0.9999
		female	16	17	33	Odds ratio	0.9775
		Total	39	42	81	95% CI	0.3849 to 2.336
		Alcohol
		Data analyzed	Cancer	healthy	Total	P value and Odds ratio
		Alcohol	23	26	49	P value	0.8232
		non-Alcohol	16	16	32	Odds ratio	0.8846
		Total	39	42	81	95% CI	0.3799 to 2.121

[truncated: 1 more sheets: Table S11]
